# Supplementary material for: The ascending limb of the cocaine unit dose–response function in rats as an experimental artifact
Source: Sci Rep. 2023 Oct 3;13:16614. doi: 10.1038/s41598-023-43506-y (PMC10547744; doi:10.1038/s41598-023-43506-y)
Supplement: Supplementary file 1 — Supplementary Information. [file 41598_2023_43506_MOESM1_ESM.xlsx]

## Sheet: Data for Figure 1
	I	II	III	IV	V	VI	VII	VIII	IX	X	XI		Legend For Data
	0	0		1.13667	0			0.03	1.13667				I	Session Time
	0.03	0	0	1.32833	1.4801			0.248333	1.32833				II	Calculated Cocaine Level in Real time
	0.248333	0	0	1.66	2.9066			0.256667	1.66				III	Calculated Cocaine Level at Time of Active Lever Press
	0.256667	0	0	2.00833	4.2857			1.13667	2.00833				IV	Session Time when an Injection occurs
	0.305	0		2.73167		5.4485		1.32833		2.73167			V	Calculated Cocaine Level at 1.5 umol/kg Loading Injection
	0.305	0		3.64667		6.4423		1.66		3.64667			VI	Calculated Cocaine Level at 1.5 umol/kg Injection on FR1 schedule
	1.13667	0	0	10.24		4.5941		2.00833		10.24			VII	Calculated Cocaine Level at 1.5 umol/kg Injection on FR50 schedule
	1.24833	1.4904		14.0217		4.4519		2.73167		14.0217			VIII	Session Time when an Active Lever Press occurs
	1.32833	1.4801	1.4801	16.3783		4.8923		2.75333		16.3783			IX	Session Time when a 1.5 umol/kg Loading Injection occurs
	1.44167	2.9595		22.0867		3.9802		3.64667		22.0867			X	Session Time when a 1.5 umol/kg Injection on FR1 schedule occurs
	1.66	2.9066	2.9066	25.1067		4.2674		10.24		25.1067			XI	Session Time when a 1.5 umol/kg Injection on FR50 schedule occurs
	1.77167	4.3698		30.3583		3.7296		10.2617		30.3583
	2.00833	4.2857	4.2857	34.5367		3.6963		14.0217		34.5367
	2.12167	5.7355		39.2933		3.5032		14.035		39.2933
	2.12167	5.7355		41.76		4.0796		16.3783		41.76
	2.73167	5.4485	5.4485	46.51		3.7619		16.3983		46.51
	2.75333	5.7282	5.7282	50.1983		3.872		22.0867		50.1983
	2.845	6.8857		53.61		4.0518		22.1017		53.61
	3.64667	6.4423	6.4423	58.6333		3.6563		25.1067		58.6333
	3.75833	7.8806		63.185		3.5344		25.1233		63.185
	10.24	4.5941	4.5941	68.12		3.3431		30.3583		68.12
	10.2617	4.8751	4.8751	71.9483		3.5245		30.3817		71.9483
	10.3517	6.0406		77.3383		3.2137		30.465		77.3383
	14.0217	4.4519	4.4519	81.6617		3.291		34.5367		81.6617
	14.035	4.6195	4.6195	85.2817		3.5492		34.55		85.2817
	14.135	5.8997		89.5183		3.5538		39.2933		89.5183
	16.3783	4.8923	4.8923	93.6083		3.602		39.3167		93.6083
	16.3983	5.1594	5.1594	98.325		3.4503		41.76		98.325
	16.49	6.3432		100.423		4.1619		46.51		100.423
	22.0867	3.9802	3.9802	108.068			2.9999	46.5383			108.068
	22.1017	4.1685	4.1685	113.343			2.9074	50.1983			113.343
	22.1983	5.4323		117.543			3.1127	50.2283			117.543
	25.1067	4.2674	4.2674	121.138			3.4238	53.61			121.138
	25.1233	4.4732	4.4732	126.845			3.0644	53.6533			126.845
	25.22	5.7171		132.795			2.786	58.6333			132.795
	30.3583	3.7296	3.7296	138.45			2.6823	58.6533			138.45
	30.3817	4.0242	4.0242	143.34			2.7902	63.185			143.34
	30.465	5.1111	5.1111	150.062			2.4547	63.2167			150.062
	30.47	5.1847		155.287			2.5663	68.12			155.287
	34.5367	3.6963	3.6963	160.757			2.585	68.14			160.757
	34.55	3.876	3.876	164.37			3.0286	71.9483			164.37
	34.6483	5.151		170.045			2.8271	71.98			170.045
	39.2933	3.5032	3.5032	175.137			2.8389	77.3383			175.137
	39.3167	3.8052	3.8052	180.453			2.7928	81.6617			180.453
	39.405	4.9607		185.228			2.8882	85.2817			185.228
	41.76	4.0796	4.0796	192.112			2.4794	89.5183			192.112
	41.8717	5.5314		197.698			2.5052	93.6083			197.698
	46.51	3.7619	3.7619	202.687			2.6506	98.325			202.687
	46.5383	4.1346	4.1346	208.102			2.65	98.355			208.102
	46.6217	5.2169		213.782			2.5913	100.423			213.782
	50.1983	3.872	3.872	218.037			2.8775	105.545			218.037
	50.2283	4.2595	4.2595	223.393			2.8103	105.618			223.393
	50.31	5.3319		227.817			2.9865	105.632			227.817
	53.61	4.0518	4.0518	234.417			2.596	105.858			234.417
	53.6533	4.6047	4.6047	238.145				105.907
	53.7233	5.5041		238.232				106.118
	58.6333	3.6563	3.6563	238.34				106.127
	58.6533	3.9297	3.9297	238.357				106.148
	58.745	5.111		238.375				106.258
	63.185	3.5344	3.5344	238.398				106.273
	63.2167	3.9319	3.9319	238.41				106.308
	63.2983	4.9906		238.423				106.333
	68.12	3.3431	3.3431	238.463				106.377
	68.14	3.6036	3.6036	238.483				106.482
	68.2317	4.8013		238.498				106.502
	71.9483	3.5245	3.5245	238.527				106.55
	71.98	3.9442	3.9442	238.547				106.555
	72.06	4.9872		238.558				106.587
	77.3383	3.2137	3.2137	238.575				106.698
	77.45	4.6733		238.588				106.93
	81.6617	3.291	3.291	238.618				107.055
	81.7733	4.7552		238.627				107.097
	85.2817	3.5492	3.5492	238.647				107.108
	85.3933	5.0117		238.665				107.128
	89.5183	3.5538	3.5538	238.72				107.213
	89.63	5.0096		238.742				107.24
	93.6083	3.602	3.602	238.788				107.268
	93.72	5.0583		238.817				107.298
	98.325	3.4503	3.4503	238.842				107.503
	98.355	3.8349	3.8349	238.887				107.53
	98.4383	4.9082		238.908				107.543
	100.423	4.1619	4.1619	238.972				107.56
	100.535	5.6126		238.995				107.602
	105.545	3.6981	3.6981	239.022				107.623
	105.618	3.6776	3.6776	239.04				107.662
	105.632	3.6725	3.6725	239.067				107.695
	105.858	3.607	3.607	239.077				107.703
	105.907	3.592	3.592	239.085				107.71
	106.118	3.5279	3.5279	239.088				107.747
	106.127	3.5279	3.5279	239.1				107.8
	106.148	3.5181	3.5181	239.122				107.843
	106.258	3.489	3.489	239.13				107.86
	106.273	3.4841	3.4841	239.243				107.875
	106.308	3.4745	3.4745	239.25				107.9
	106.333	3.4649	3.4649	239.263				107.915
	106.377	3.4553	3.4553	239.27				107.947
	106.482	3.4219	3.4219	239.282				107.962
	106.502	3.4172	3.4172	239.29				107.983
	106.55	3.403	3.403	239.298				108.028
	106.555	3.403	3.403	239.303				108.068
	106.587	3.3936	3.3936	239.318				110.922
	106.698	3.3608	3.3608	239.325				110.947
	106.93	3.2963	3.2963	239.342				110.965
	107.055	3.2644	3.2644	239.362				110.97
	107.097	3.2509	3.2509	239.385				110.99
	107.108	3.2509	3.2509	239.39				111.717
	107.128	3.2419	3.2419	239.403				111.735
	107.213	3.2195	3.2195	239.41				111.75
	107.24	3.2151	3.2151	239.437				111.777
	107.268	3.2062	3.2062	239.45				111.8
	107.298	3.1973	3.1973	239.463				111.825
	107.503	3.1446	3.1446	239.473				111.832
	107.53	3.1359	3.1359	239.488				112.017
	107.543	3.1359	3.1359	239.498				112.032
	107.56	3.1315	3.1315	239.512				112.062
	107.602	3.1185	3.1185	239.523				112.088
	107.623	3.1142	3.1142	239.543				112.197
	107.662	3.1013	3.1013	239.55				112.218
	107.695	3.0927	3.0927	239.565				112.25
	107.703	3.0927	3.0927	239.597				112.36
	107.71	3.0927	3.0927	239.617				112.403
	107.747	3.0799	3.0799	239.627				112.428
	107.8	3.0671	3.0671	239.64				112.452
	107.843	3.0586	3.0586	239.658				112.47
	107.86	3.0544	3.0544	239.67				112.49
	107.875	3.0501	3.0501	239.682				112.595
	107.9	3.0417	3.0417	239.688				112.613
	107.915	3.0375	3.0375	239.697				112.622
	107.947	3.0291	3.0291	239.733				112.688
	107.962	3.0249	3.0249	239.742				112.735
	107.983	3.0207	3.0207	239.765				112.755
	108.028	3.0082	3.0082	239.822				112.825
	108.068	2.9999	2.9999	239.852				112.905
	108.182	4.4613		239.89				112.95
	110.922	3.5544	3.5544	239.942				112.965
	110.947	3.5446	3.5446	239.948				112.975
	110.965	3.5396	3.5396	239.977				112.983
	110.97	3.5396	3.5396	239.998				113.042
	110.99	3.5347	3.5347	240.085				113.085
	111.717	3.3257	3.3257	240.1				113.145
	111.735	3.3211	3.3211	240.107				113.21
	111.75	3.3165	3.3165	240.12				113.218
	111.777	3.3119	3.3119	240.143				113.23
	111.8	3.3027	3.3027	240.153				113.243
	111.825	3.2981	3.2981	240.19				113.252
	111.832	3.2936	3.2936	240.207				113.262
	112.017	3.2437	3.2437	240.212				113.283
	112.032	3.2393	3.2393	240.227				113.325
	112.062	3.2303	3.2303	240.287				113.332
	112.088	3.2258	3.2258	240.348				113.343
	112.197	3.1947	3.1947	240.432				113.365
	112.218	3.1903	3.1903	240.493				115.565
	112.25	3.1814	3.1814	240.578				115.582
	112.36	3.1551	3.1551	240.623				115.595
	112.403	3.142	3.142	240.645				115.597
	112.428	3.1333	3.1333	240.693				116.33
	112.452	3.129	3.129	240.71				116.38
	112.47	3.1246	3.1246	240.728				116.585
	112.49	3.1203	3.1203	240.757				116.608
	112.595	3.0902	3.0902	240.775				116.647
	112.613	3.0859	3.0859	240.842				116.657
	112.622	3.0859	3.0859	240.897				116.668
	112.688	3.0689	3.0689	240.975				116.718
	112.735	3.0561	3.0561	241.018				116.73
	112.755	3.0519	3.0519	241.058				116.765
	112.788	3.0435		241.142				116.793
	112.825	3.035	3.035	241.173				116.812
	112.905	3.0141	3.0141	241.282				116.822
	112.95	3.0016	3.0016	241.335				116.853
	112.965	2.9974	2.9974	241.358				116.913
	112.975	2.9974	2.9974	241.368				116.918
	112.983	2.9933	2.9933	241.427				116.933
	113.042	2.9809	2.9809	241.462				116.957
	113.085	2.9685	2.9685	241.478				116.967
	113.145	2.9521	2.9521	241.505				117.025
	113.21	2.9398	2.9398	241.6				117.07
	113.218	2.9358	2.9358	241.622				117.087
	113.23	2.9317	2.9317	241.645				117.102
	113.243	2.9317	2.9317	241.667				117.107
	113.252	2.9277	2.9277	241.682				117.112
	113.262	2.9236	2.9236	241.688				117.153
	113.283	2.9195	2.9195	241.695				117.165
	113.325	2.9115	2.9115	241.718				117.178
	113.332	2.9074	2.9074	241.723				117.205
	113.343	2.9074	2.9074	241.758				117.215
	113.365	3.1822	3.1822	241.763				117.222
	113.457	4.3708		241.767				117.227
	115.565	3.6654	3.6654	241.833				117.267
	115.582	3.6603	3.6603	241.853				117.275
	115.595	3.6552	3.6552	241.862				117.283
	115.597	3.6552	3.6552	241.878				117.3
	116.33	3.439	3.439	241.883				117.31
	116.38	3.4247	3.4247	241.903				117.33
	116.585	3.3683	3.3683	241.917				117.34
	116.608	3.3636	3.3636	241.978				117.368
	116.647	3.3498	3.3498	242.145				117.382
	116.657	3.3498	3.3498	242.177				117.455
	116.668	3.3452	3.3452	242.187				117.475
	116.718	3.3313	3.3313	242.325				117.488
	116.73	3.3267	3.3267	242.518				117.493
	116.765	3.3175	3.3175	242.535				117.543
	116.793	3.3129	3.3129	242.545				117.548
	116.812	3.3037	3.3037	242.558				117.572
	116.822	3.3037	3.3037	242.595				117.585
	116.853	3.2946	3.2946	242.697				119.25
	116.913	3.2764	3.2764	242.725				119.272
	116.918	3.2764	3.2764	246.465				119.602
	116.933	3.2719	3.2719	246.547				119.622
	116.957	3.2673	3.2673	247.023				119.648
	116.967	3.2628	3.2628	247.152				119.67
	117.025	3.2493	3.2493	247.197				119.693
	117.07	3.2358	3.2358	247.282				119.698
	117.087	3.2313	3.2313	247.292				119.723
	117.102	3.2268	3.2268	247.368				119.735
	117.107	3.2268	3.2268	247.387				119.755
	117.112	3.2224	3.2224	247.473				119.762
	117.153	3.2135	3.2135	247.49				119.775
	117.165	3.209	3.209	247.565				119.787
	117.178	3.2046	3.2046	247.68				119.807
	117.205	3.2001	3.2001	247.707				119.835
	117.215	3.1957	3.1957	247.73				120.067
	117.222	3.1957	3.1957	247.788				120.095
	117.227	3.1957	3.1957	247.838				120.132
	117.267	3.1824	3.1824	248.033				120.145
	117.275	3.1824	3.1824	248.188				120.16
	117.283	3.178	3.178	248.405				120.182
	117.3	3.1736	3.1736	258.462				120.21
	117.31	3.1736	3.1736	258.473				120.22
	117.33	3.1649	3.1649	258.563				120.37
	117.34	3.1649	3.1649	258.653				120.39
	117.368	3.1561	3.1561	258.735				120.405
	117.382	3.1517	3.1517	259.105				120.413
	117.455	3.1343	3.1343	273.755				120.427
	117.475	3.13	3.13	305.382				120.443
	117.488	3.1256	3.1256					120.458
	117.493	3.1256	3.1256					120.472
	117.543	3.1127	3.1127					120.48
	117.548	3.1819	3.1819					120.487
	117.572	3.4693	3.4693					120.502
	117.585	3.6561	3.6561					120.555
	117.655	4.574						120.567
	119.25	4.0042	4.0042					120.66
	119.272	3.9986	3.9986					120.682
	119.602	3.8893	3.8893					120.7
	119.622	3.8839	3.8839					120.808
	119.648	3.8732	3.8732					120.852
	119.67	3.8678	3.8678					120.877
	119.693	3.8625	3.8625					120.943
	119.698	3.8571	3.8571					120.957
	119.723	3.8518	3.8518					120.985
	119.735	3.8464	3.8464					121.01
	119.755	3.8411	3.8411					121.022
	119.762	3.8358	3.8358					121.103
	119.775	3.8358	3.8358					121.138
	119.787	3.8305	3.8305					121.175
	119.807	3.8252	3.8252					121.185
	119.835	3.8146	3.8146					123.487
	120.067	3.7413	3.7413					123.643
	120.095	3.7309	3.7309					123.65
	120.132	3.7206	3.7206					123.895
	120.145	3.7155	3.7155					123.95
	120.16	3.7155	3.7155					123.965
	120.182	3.7052	3.7052					123.987
	120.21	3.7	3.7					124.1
	120.22	3.6949	3.6949					124.118
	120.37	3.6491	3.6491					124.13
	120.39	3.6441	3.6441					124.148
	120.405	3.639	3.639					124.163
	120.413	3.634	3.634					124.17
	120.427	3.634	3.634					124.188
	120.443	3.629	3.629					124.208
	120.458	3.6239	3.6239					124.817
	120.472	3.6189	3.6189					125.205
	120.48	3.6139	3.6139					125.215
	120.487	3.6139	3.6139					125.245
	120.502	3.6089	3.6089					125.438
	120.555	3.5939	3.5939					125.463
	120.567	3.5889	3.5889					125.765
	120.66	3.5642	3.5642					125.95
	120.682	3.5543	3.5543					125.967
	120.7	3.5494	3.5494					126.003
	120.808	3.52	3.52					126.212
	120.852	3.5054	3.5054					126.232
	120.877	3.5005	3.5005					126.273
	120.943	3.4812	3.4812					126.283
	120.957	3.4764	3.4764					126.298
	120.985	3.4667	3.4667					126.305
	121.01	3.4619	3.4619					126.322
	121.022	3.4572	3.4572					126.333
	121.103	3.4333	3.4333					126.372
	121.138	3.4238	3.4238					126.387
	121.175	3.9175	3.9175					126.4
	121.185	4.028	4.028					126.418
	121.25	4.8814						126.588
	123.487	4.0542	4.0542					126.607
	123.643	4.0039	4.0039					126.63
	123.65	3.9984	3.9984					126.635
	123.895	3.9161	3.9161					126.652
	123.95	3.8999	3.8999					126.66
	123.965	3.8945	3.8945					126.725
	123.987	3.8891	3.8891					126.735
	124.1	3.8516	3.8516					126.768
	124.118	3.8462	3.8462					126.818
	124.13	3.8409	3.8409					126.822
	124.148	3.8356	3.8356					126.837
	124.163	3.8303	3.8303					126.845
	124.17	3.8303	3.8303					126.86
	124.188	3.825	3.825					130.823
	124.208	3.8197	3.8197					131.263
	124.817	3.6288	3.6288					131.285
	125.205	3.515	3.515					131.298
	125.215	3.5101	3.5101					131.338
	125.245	3.5004	3.5004					131.352
	125.438	3.4474	3.4474					131.395
	125.463	3.4379	3.4379					131.407
	125.765	3.3532	3.3532					131.418
	125.95	3.3025	3.3025					131.428
	125.967	3.2979	3.2979					131.437
	126.003	3.2888	3.2888					131.495
	126.212	3.2301	3.2301					131.723
	126.232	3.2256	3.2256					131.763
	126.273	3.2167	3.2167					131.978
	126.283	3.2122	3.2122					132.008
	126.298	3.2078	3.2078					132.02
	126.305	3.2078	3.2078					132.027
	126.322	3.2033	3.2033					132.042
	126.333	3.1989	3.1989					132.048
	126.372	3.1901	3.1901					132.06
	126.387	3.1856	3.1856					132.078
	126.4	3.1812	3.1812					132.083
	126.418	3.1768	3.1768					132.097
	126.588	3.1331	3.1331					132.102
	126.607	3.1288	3.1288					132.155
	126.63	3.1201	3.1201					132.16
	126.635	3.1201	3.1201					132.21
	126.652	3.1158	3.1158					132.223
	126.66	3.1158	3.1158					132.227
	126.725	3.0986	3.0986					132.27
	126.735	3.0943	3.0943					132.328
	126.768	3.0857	3.0857					132.337
	126.818	3.0729	3.0729					132.37
	126.822	3.0729	3.0729					132.397
	126.837	3.0687	3.0687					132.413
	126.845	3.0644	3.0644					132.437
	126.86	3.2673	3.2673					132.442
	126.958	4.5307						132.448
	130.823	3.2852	3.2852					132.47
	131.263	3.1646	3.1646					132.492
	131.285	3.1603	3.1603					132.508
	131.298	3.1559	3.1559					132.518
	131.338	3.1471	3.1471					132.615
	131.352	3.1428	3.1428					132.618
	131.395	3.1298	3.1298					132.712
	131.407	3.1298	3.1298					132.72
	131.418	3.1254	3.1254					132.775
	131.428	3.1211	3.1211					132.78
	131.437	3.1211	3.1211					132.795
	131.495	3.1039	3.1039					136.238
	131.723	3.0485	3.0485					136.273
	131.763	3.0358	3.0358					136.595
	131.978	2.9816	2.9816					136.598
	132.008	2.9775	2.9775					136.618
	132.02	2.9734	2.9734					136.625
	132.027	2.9734	2.9734					136.667
	132.042	2.9693	2.9693					136.94
	132.048	2.9652	2.9652					137.002
	132.06	2.9652	2.9652					137.147
	132.078	2.957	2.957					137.172
	132.083	2.957	2.957					137.198
	132.097	2.9529	2.9529					137.498
	132.102	2.9529	2.9529					137.527
	132.155	2.9406	2.9406					137.543
	132.16	2.9406	2.9406					137.582
	132.21	2.9284	2.9284					137.605
	132.223	2.9244	2.9244					137.67
	132.227	2.9244	2.9244					137.703
	132.27	2.9122	2.9122					137.713
	132.328	2.8962	2.8962					137.725
	132.337	2.8962	2.8962					137.75
	132.37	2.8881	2.8881					137.755
	132.397	2.8802	2.8802					137.777
	132.413	2.8762	2.8762					137.818
	132.437	2.8722	2.8722					137.845
	132.442	2.8722	2.8722					137.877
	132.448	2.8682	2.8682					137.89
	132.47	2.8642	2.8642					137.962
	132.492	2.8603	2.8603					137.968
	132.508	2.8563	2.8563					137.99
	132.518	2.8524	2.8524					138.007
	132.615	2.8288	2.8288					138.028
	132.618	2.8288	2.8288					138.035
	132.712	2.8054	2.8054					138.06
	132.72	2.8054	2.8054					138.083
	132.775	2.7937	2.7937					138.167
	132.78	2.7899	2.7899					138.183
	132.795	2.786	2.786					138.233
	132.907	4.2544						138.267
	136.238	3.2249	3.2249					138.272
	136.273	3.216	3.216					138.277
	136.595	3.1281	3.1281					138.292
	136.598	3.1281	3.1281					138.315
	136.618	3.1238	3.1238					138.322
	136.625	3.1238	3.1238					138.345
	136.667	3.1108	3.1108					138.348
	136.94	3.0426	3.0426					138.352
	137.002	3.0258	3.0258					138.417
	137.147	2.9883	2.9883					138.45
	137.172	2.9842	2.9842					138.463
	137.198	2.9759	2.9759					142.133
	137.498	2.9027	2.9027					142.167
	137.527	2.8986	2.8986					142.18
	137.543	2.8946	2.8946					142.202
	137.582	2.8826	2.8826					142.213
	137.605	2.8786	2.8786					142.232
	137.67	2.8627	2.8627					142.235
	137.703	2.8548	2.8548					142.262
	137.713	2.8509	2.8509					142.272
	137.725	2.8509	2.8509					142.39
	137.75	2.843	2.843					142.4
	137.755	2.843	2.843					142.405
	137.777	2.839	2.839					142.415
	137.818	2.8273	2.8273					142.428
	137.845	2.8195	2.8195					142.442
	137.877	2.8156	2.8156					142.463
	137.89	2.8117	2.8117					142.478
	137.962	2.7923	2.7923					142.495
	137.968	2.7923	2.7923					142.507
	137.99	2.7884	2.7884					142.527
	138.007	2.7845	2.7845					142.547
	138.028	2.7768	2.7768					142.555
	138.035	2.7768	2.7768					142.603
	138.06	2.773	2.773					142.607
	138.083	2.7653	2.7653					142.667
	138.167	2.7462	2.7462					142.675
	138.183	2.7424	2.7424					142.705
	138.233	2.7311	2.7311					142.793
	138.267	2.7235	2.7235					142.815
	138.272	2.7235	2.7235					142.82
	138.277	2.7235	2.7235					142.852
	138.292	2.7197	2.7197					142.857
	138.315	2.7122	2.7122					142.863
	138.322	2.7122	2.7122					142.867
	138.345	2.7047	2.7047					142.877
	138.348	2.7047	2.7047					142.888
	138.352	2.7047	2.7047					142.935
	138.417	2.6898	2.6898					142.953
	138.45	2.6823	2.6823					142.973
	138.463	2.8523	2.8523					143.023
	138.562	4.1465						143.032
	142.133	3.0826	3.0826					143.037
	142.167	3.0741	3.0741					143.053
	142.18	3.0698	3.0698					143.072
	142.202	3.0656	3.0656					143.207
	142.213	3.0613	3.0613					143.212
	142.232	3.0571	3.0571					143.217
	142.235	3.0571	3.0571					143.248
	142.262	3.0486	3.0486					143.253
	142.272	3.0486	3.0486					143.34
	142.39	3.0192	3.0192					147.14
	142.4	3.015	3.015					147.17
	142.405	3.015	3.015					147.66
	142.415	3.0109	3.0109					147.677
	142.428	3.0067	3.0067					147.687
	142.442	3.0067	3.0067					148.012
	142.463	2.9984	2.9984					148.57
	142.478	2.9942	2.9942					148.678
	142.495	2.9901	2.9901					148.7
	142.507	2.9901	2.9901					148.717
	142.527	2.986	2.986					148.73
	142.547	2.9777	2.9777					148.748
	142.555	2.9777	2.9777					148.755
	142.603	2.9653	2.9653					148.785
	142.607	2.9653	2.9653					148.823
	142.667	2.949	2.949					148.83
	142.675	2.949	2.949					148.838
	142.705	2.9408	2.9408					148.882
	142.793	2.9205	2.9205					148.908
	142.815	2.9124	2.9124					148.917
	142.82	2.9124	2.9124					148.923
	142.852	2.9044	2.9044					148.935
	142.857	2.9044	2.9044					148.95
	142.863	2.9004	2.9004					149.012
	142.867	2.9004	2.9004					149.015
	142.877	2.9004	2.9004					149.025
	142.888	2.8963	2.8963					149.03
	142.935	2.8843	2.8843					149.072
	142.953	2.8803	2.8803					149.077
	142.973	2.8764	2.8764					149.087
	143.023	2.8644	2.8644					149.095
	143.032	2.8605	2.8605					149.103
	143.037	2.8605	2.8605					149.128
	143.053	2.8565	2.8565					149.245
	143.072	2.8526	2.8526					149.262
	143.207	2.8213	2.8213					149.318
	143.212	2.8174	2.8174					149.34
	143.217	2.8174	2.8174					149.365
	143.248	2.8096	2.8096					149.573
	143.253	2.8096	2.8096					149.59
	143.34	2.7902	2.7902					149.61
	143.452	4.2542						149.62
	147.14	3.1322	3.1322					149.637
	147.17	3.1235	3.1235					149.643
	147.66	3.0005	3.0005					149.762
	147.677	2.9964	2.9964					149.855
	147.687	2.9922	2.9922					149.917
	148.012	2.9105	2.9105					150.043
	148.57	2.7805	2.7805					150.058
	148.678	2.7536	2.7536					150.062
	148.7	2.7498	2.7498					150.083
	148.717	2.746	2.746					153.837
	148.73	2.7422	2.7422					153.903
	148.748	2.7384	2.7384					153.918
	148.755	2.7384	2.7384					153.94
	148.785	2.7308	2.7308					153.947
	148.823	2.7233	2.7233					153.967
	148.83	2.7195	2.7195					154.123
	148.838	2.7195	2.7195					154.135
	148.882	2.7083	2.7083					154.147
	148.908	2.7045	2.7045					154.16
	148.917	2.7008	2.7008					154.175
	148.923	2.7008	2.7008					154.278
	148.935	2.697	2.697					154.287
	148.95	2.6933	2.6933					154.302
	149.012	2.6784	2.6784					154.315
	149.015	2.6784	2.6784					154.377
	149.025	2.6784	2.6784					154.418
	149.03	2.6747	2.6747					154.44
	149.072	2.6673	2.6673					154.447
	149.077	2.6673	2.6673					154.485
	149.087	2.6636	2.6636					154.507
	149.095	2.6599	2.6599					154.525
	149.103	2.6599	2.6599					154.552
	149.128	2.6526	2.6526					154.562
	149.245	2.627	2.627					154.618
	149.262	2.6234	2.6234					154.64
	149.318	2.6125	2.6125					154.647
	149.34	2.6089	2.6089					154.667
	149.365	2.6017	2.6017					154.673
	149.573	2.5588	2.5588					154.718
	149.59	2.5552	2.5552					154.737
	149.61	2.5517	2.5517					154.76
	149.62	2.5482	2.5482					154.777
	149.637	2.5447	2.5447					154.8
	149.643	2.5447	2.5447					154.822
	149.762	2.5166	2.5166					154.843
	149.855	2.4993	2.4993					154.892
	149.917	2.4855	2.4855					154.905
	150.043	2.4615	2.4615					154.983
	150.058	2.4581	2.4581					154.988
	150.062	2.4547	2.4547					155.002
	150.083	2.7319	2.7319					155.015
	150.175	3.926						155.023
	153.837	2.8949	2.8949					155.038
	153.903	2.8789	2.8789					155.057
	153.918	2.8749	2.8749					155.097
	153.94	2.8709	2.8709					155.163
	153.947	2.8669	2.8669					155.242
	153.967	2.863	2.863					155.277
	154.123	2.8275	2.8275					155.287
	154.135	2.8236	2.8236					155.295
	154.147	2.8197	2.8197					158.93
	154.16	2.8197	2.8197					158.95
	154.175	2.8158	2.8158					158.967
	154.278	2.7886	2.7886					158.975
	154.287	2.7886	2.7886					159.002
	154.302	2.7848	2.7848					159.012
	154.315	2.7809	2.7809					159.32
	154.377	2.7694	2.7694					159.418
	154.418	2.7579	2.7579					159.442
	154.44	2.7541	2.7541					159.467
	154.447	2.7503	2.7503					159.495
	154.485	2.7427	2.7427					159.518
	154.507	2.7389	2.7389					159.792
	154.525	2.7351	2.7351					159.805
	154.552	2.7275	2.7275					159.817
	154.562	2.7237	2.7237					159.83
	154.618	2.7124	2.7124					159.858
	154.64	2.7087	2.7087					159.953
	154.647	2.7049	2.7049					159.978
	154.667	2.7012	2.7012					160.05
	154.673	2.7012	2.7012					160.077
	154.718	2.69	2.69					160.105
	154.737	2.6863	2.6863					160.117
	154.76	2.6826	2.6826					160.122
	154.777	2.6789	2.6789					160.167
	154.8	2.6714	2.6714					160.182
	154.822	2.6678	2.6678					160.185
	154.843	2.6641	2.6641					160.19
	154.892	2.653	2.653					160.203
	154.905	2.6493	2.6493					160.215
	154.983	2.6311	2.6311					160.237
	154.988	2.6311	2.6311					160.248
	155.002	2.6274	2.6274					160.265
	155.015	2.6238	2.6238					160.285
	155.023	2.6238	2.6238					160.308
	155.038	2.6202	2.6202					160.347
	155.057	2.6165	2.6165					160.357
	155.097	2.6057	2.6057					160.368
	155.163	2.5913	2.5913					160.413
	155.242	2.577	2.577					160.477
	155.277	2.5699	2.5699					160.502
	155.287	2.5663	2.5663					160.515
	155.295	2.6874	2.6874					160.52
	155.398	4.032						160.525
	158.93	3.0061	3.0061					160.537
	158.95	3.002	3.002					160.628
	158.967	2.9978	2.9978					160.648
	158.975	2.9978	2.9978					160.667
	159.002	2.9895	2.9895					160.693
	159.012	2.9854	2.9854					160.757
	159.32	2.9119	2.9119					160.765
	159.418	2.8878	2.8878					162.692
	159.442	2.8838	2.8838					163.08
	159.467	2.8758	2.8758					163.142
	159.495	2.8679	2.8679					163.19
	159.518	2.8639	2.8639					163.197
	159.792	2.8012	2.8012					163.22
	159.805	2.7973	2.7973					163.255
	159.817	2.7934	2.7934					163.283
	159.83	2.7895	2.7895					163.44
	159.858	2.7857	2.7857					163.462
	159.953	2.7626	2.7626					163.49
	159.978	2.755	2.755					163.508
	160.05	2.7398	2.7398					163.548
	160.077	2.736	2.736					163.573
	160.105	2.7284	2.7284					163.582
	160.117	2.7247	2.7247					163.623
	160.122	2.7247	2.7247					163.647
	160.167	2.7134	2.7134					163.66
	160.182	2.7096	2.7096					163.673
	160.185	2.7096	2.7096					163.677
	160.19	2.7096	2.7096					163.693
	160.203	2.7059	2.7059					163.725
	160.215	2.7021	2.7021					163.735
	160.237	2.6984	2.6984					163.745
	160.248	2.6946	2.6946					163.758
	160.265	2.6909	2.6909					163.763
	160.285	2.6872	2.6872					163.772
	160.308	2.6835	2.6835					163.778
	160.347	2.6724	2.6724					163.79
	160.357	2.6724	2.6724					163.813
	160.368	2.6687	2.6687					163.853
	160.413	2.6576	2.6576					163.857
	160.477	2.6466	2.6466					163.87
	160.502	2.6393	2.6393					163.912
	160.515	2.6356	2.6356					163.918
	160.52	2.6356	2.6356					163.952
	160.525	2.6356	2.6356					163.977
	160.537	2.632	2.632					163.982
	160.628	2.6102	2.6102					164.003
	160.648	2.6066	2.6066					164.03
	160.667	2.603	2.603					164.057
	160.693	2.5994	2.5994					164.075
	160.757	2.585	2.585					164.082
	160.765	2.6973	2.6973					164.093
	160.868	4.051						164.13
	162.692	3.4833	3.4833					164.152
	163.08	3.3694	3.3694					164.243
	163.142	3.3554	3.3554					164.315
	163.19	3.3415	3.3415					164.343
	163.197	3.3369	3.3369					164.37
	163.22	3.3322	3.3322					164.373
	163.255	3.323	3.323					164.392
	163.283	3.3138	3.3138					164.427
	163.44	3.2728	3.2728					168.368
	163.462	3.2637	3.2637					168.383
	163.49	3.2592	3.2592					168.408
	163.508	3.2547	3.2547					168.923
	163.548	3.2412	3.2412					168.938
	163.573	3.2367	3.2367					168.952
	163.582	3.2322	3.2322					168.98
	163.623	3.2233	3.2233					168.997
	163.647	3.2144	3.2144					169.017
	163.66	3.2144	3.2144					169.078
	163.673	3.2099	3.2099					169.09
	163.677	3.2099	3.2099					169.102
	163.693	3.2055	3.2055					169.108
	163.725	3.1966	3.1966					169.117
	163.735	3.1922	3.1922					169.137
	163.745	3.1878	3.1878					169.147
	163.758	3.1878	3.1878					169.193
	163.763	3.1834	3.1834					169.207
	163.772	3.1834	3.1834					169.223
	163.778	3.179	3.179					169.243
	163.79	3.179	3.179					169.26
	163.813	3.1702	3.1702					169.388
	163.853	3.1614	3.1614					169.41
	163.857	3.1614	3.1614					169.43
	163.87	3.157	3.157					169.443
	163.912	3.1439	3.1439					169.463
	163.918	3.1439	3.1439					169.508
	163.952	3.1352	3.1352					169.518
	163.977	3.1309	3.1309					169.523
	163.982	3.1266	3.1266					169.528
	164.003	3.1222	3.1222					169.593
	164.03	3.1136	3.1136					169.617
	164.057	3.1093	3.1093					169.63
	164.075	3.105	3.105					169.662
	164.082	3.1007	3.1007					169.683
	164.093	3.1007	3.1007					169.705
	164.13	3.0878	3.0878					169.72
	164.152	3.0836	3.0836					169.727
	164.243	3.0623	3.0623					169.745
	164.315	3.0412	3.0412					169.757
	164.343	3.037	3.037					169.79
	164.37	3.0286	3.0286					169.803
	164.373	3.0776	3.0776					169.808
	164.392	3.314	3.314					169.822
	164.427	3.7614	3.7614					169.875
	164.483	4.4899						169.883
	168.368	3.2514	3.2514					169.977
	168.383	3.2469	3.2469					170.007
	168.408	3.2424	3.2424					170.037
	168.923	3.1062	3.1062					170.045
	168.938	3.1019	3.1019					170.075
	168.952	3.0976	3.0976					171.787
	168.98	3.089	3.089					173.377
	168.997	3.0848	3.0848					173.753
	169.017	3.0805	3.0805					173.833
	169.078	3.0635	3.0635					173.842
	169.09	3.0635	3.0635					173.845
	169.102	3.0592	3.0592					173.86
	169.108	3.0592	3.0592					174.08
	169.117	3.055	3.055					174.19
	169.137	3.0508	3.0508					174.21
	169.147	3.0465	3.0465					174.237
	169.193	3.0381	3.0381					174.253
	169.207	3.0339	3.0339					174.285
	169.223	3.0297	3.0297					174.305
	169.243	3.0255	3.0255					174.335
	169.26	3.0213	3.0213					174.355
	169.388	2.9881	2.9881					174.525
	169.41	2.9839	2.9839					174.55
	169.43	2.9757	2.9757					174.57
	169.443	2.9757	2.9757					174.578
	169.463	2.9674	2.9674					174.587
	169.508	2.9592	2.9592					174.62
	169.518	2.9551	2.9551					174.633
	169.523	2.9551	2.9551					174.638
	169.528	2.951	2.951					174.648
	169.593	2.9388	2.9388					174.653
	169.617	2.9307	2.9307					174.66
	169.63	2.9266	2.9266					174.677
	169.662	2.9185	2.9185					174.703
	169.683	2.9145	2.9145					174.755
	169.705	2.9105	2.9105					174.78
	169.72	2.9064	2.9064					174.798
	169.727	2.9064	2.9064					174.803
	169.745	2.8984	2.8984					174.823
	169.757	2.8984	2.8984					174.838
	169.79	2.8904	2.8904					174.843
	169.803	2.8864	2.8864					174.853
	169.808	2.8864	2.8864					174.905
	169.822	2.8824	2.8824					174.943
	169.875	2.8704	2.8704					174.965
	169.883	2.8665	2.8665					174.977
	169.977	2.8467	2.8467					174.987
	170.007	2.8388	2.8388					175.007
	170.037	2.831	2.831					175.05
	170.045	2.8271	2.8271					175.098
	170.075	3.2308	3.2308					175.103
	170.157	4.2952						175.112
	171.787	3.7501	3.7501					175.12
	173.377	3.2877	3.2877					175.13
	173.753	3.1847	3.1847					175.137
	173.833	3.1627	3.1627					178.18
	173.842	3.1627	3.1627					178.237
	173.845	3.1583	3.1583					178.782
	173.86	3.1583	3.1583					178.802
	174.08	3.0977	3.0977					178.82
	174.19	3.072	3.072					178.912
	174.21	3.0678	3.0678					178.93
	174.237	3.0593	3.0593					179.207
	174.253	3.0551	3.0551					179.243
	174.285	3.0466	3.0466					179.26
	174.305	3.0424	3.0424					179.593
	174.335	3.034	3.034					179.65
	174.355	3.0298	3.0298					179.668
	174.525	2.9881	2.9881					179.69
	174.55	2.9799	2.9799					179.703
	174.57	2.9758	2.9758					179.713
	174.578	2.9716	2.9716					179.74
	174.587	2.9716	2.9716					179.752
	174.62	2.9634	2.9634					179.76
	174.633	2.9593	2.9593					179.778
	174.638	2.9593	2.9593					179.798
	174.648	2.9552	2.9552					179.807
	174.653	2.9552	2.9552					179.825
	174.66	2.9552	2.9552					179.833
	174.677	2.9511	2.9511					179.857
	174.703	2.943	2.943					179.905
	174.755	2.9308	2.9308					179.922
	174.78	2.9227	2.9227					179.925
	174.798	2.9186	2.9186					179.973
	174.803	2.9186	2.9186					180.005
	174.823	2.9146	2.9146					180.012
	174.838	2.9106	2.9106					180.02
	174.843	2.9106	2.9106					180.028
	174.853	2.9065	2.9065					180.035
	174.905	2.8945	2.8945					180.072
	174.943	2.8865	2.8865					180.107
	174.965	2.8785	2.8785					180.137
	174.977	2.8785	2.8785					180.147
	174.987	2.8745	2.8745					180.185
	175.007	2.8705	2.8705					180.192
	175.05	2.8586	2.8586					180.215
	175.098	2.8468	2.8468					180.237
	175.103	2.8468	2.8468					180.268
	175.112	2.8428	2.8428					180.275
	175.12	2.8428	2.8428					180.285
	175.13	2.8389	2.8389					180.313
	175.137	2.8389	2.8389					180.367
	175.248	4.302						180.422
	178.18	3.3712	3.3712					180.425
	178.237	3.3573	3.3573					180.453
	178.782	3.2075	3.2075					183.817
	178.802	3.203	3.203					184.132
	178.82	3.1986	3.1986					184.157
	178.912	3.1721	3.1721					184.303
	178.93	3.1678	3.1678					184.315
	179.207	3.0984	3.0984					184.35
	179.243	3.0898	3.0898					184.373
	179.26	3.0855	3.0855					184.38
	179.593	3.0012	3.0012					184.398
	179.65	2.9847	2.9847					184.42
	179.668	2.9805	2.9805					184.45
	179.69	2.9764	2.9764					184.462
	179.703	2.9723	2.9723					184.472
	179.713	2.9682	2.9682					184.493
	179.74	2.9641	2.9641					184.508
	179.752	2.96	2.96					184.522
	179.76	2.96	2.96					184.55
	179.778	2.9518	2.9518					184.565
	179.798	2.9477	2.9477					184.582
	179.807	2.9477	2.9477					184.602
	179.825	2.9436	2.9436					184.615
	179.833	2.9396	2.9396					184.64
	179.857	2.9355	2.9355					184.652
	179.905	2.9233	2.9233					184.673
	179.922	2.9193	2.9193					184.69
	179.925	2.9193	2.9193					184.707
	179.973	2.9072	2.9072					184.723
	180.005	2.8991	2.8991					184.77
	180.012	2.8951	2.8951					184.795
	180.02	2.8951	2.8951					184.842
	180.028	2.8911	2.8911					184.872
	180.035	2.8911	2.8911					184.91
	180.072	2.8831	2.8831					184.917
	180.107	2.8752	2.8752					184.923
	180.137	2.8672	2.8672					184.937
	180.147	2.8632	2.8632					184.957
	180.185	2.8553	2.8553					184.972
	180.192	2.8553	2.8553					184.988
	180.215	2.8474	2.8474					185.045
	180.237	2.8435	2.8435					185.07
	180.268	2.8356	2.8356					185.095
	180.275	2.8356	2.8356					185.113
	180.285	2.8317	2.8317					185.122
	180.313	2.8239	2.8239					185.153
	180.367	2.8122	2.8122					185.167
	180.422	2.8005	2.8005					185.175
	180.425	2.8005	2.8005					185.188
	180.453	2.7928	2.7928					185.207
	180.567	4.2564						185.222
	183.817	3.2489	3.2489					185.228
	184.132	3.1646	3.1646					190.902
	184.157	3.1602	3.1602					191.03
	184.303	3.1211	3.1211					191.102
	184.315	3.1167	3.1167					191.148
	184.35	3.1081	3.1081					191.175
	184.373	3.1038	3.1038					191.32
	184.38	3.0995	3.0995					191.342
	184.398	3.0952	3.0952					191.355
	184.42	3.0909	3.0909					191.367
	184.45	3.0824	3.0824					191.397
	184.462	3.0781	3.0781					191.405
	184.472	3.0781	3.0781					191.412
	184.493	3.0739	3.0739					191.422
	184.508	3.0696	3.0696					191.437
	184.522	3.0654	3.0654					191.443
	184.55	3.0569	3.0569					191.483
	184.565	3.0527	3.0527					191.503
	184.582	3.0484	3.0484					191.528
	184.602	3.0442	3.0442					191.537
	184.615	3.04	3.04					191.538
	184.64	3.0358	3.0358					191.607
	184.652	3.0316	3.0316					191.647
	184.673	3.0274	3.0274					191.657
	184.69	3.0232	3.0232					191.667
	184.707	3.019	3.019					191.683
	184.723	3.0149	3.0149					191.705
	184.77	3.0024	3.0024					191.743
	184.795	2.9941	2.9941					191.765
	184.842	2.9858	2.9858					191.802
	184.872	2.9775	2.9775					191.83
	184.91	2.9693	2.9693					191.842
	184.917	2.9652	2.9652					191.848
	184.923	2.9652	2.9652					191.88
	184.937	2.9611	2.9611					191.892
	184.957	2.957	2.957					191.895
	184.972	2.9529	2.9529					191.918
	184.988	2.9488	2.9488					191.925
	185.045	2.9325	2.9325					191.952
	185.07	2.9285	2.9285					191.97
	185.095	2.9204	2.9204					191.978
	185.113	2.9163	2.9163					191.997
	185.122	2.9163	2.9163					192.012
	185.153	2.9083	2.9083					192.02
	185.167	2.9042	2.9042					192.048
	185.175	2.9042	2.9042					192.067
	185.188	2.9002	2.9002					192.082
	185.207	2.8962	2.8962					192.088
	185.222	2.8922	2.8922					192.09
	185.228	2.8882	2.8882					192.098
	185.34	4.3558						192.112
	190.902	2.743	2.743					192.143
	191.03	2.7128	2.7128					192.148
	191.102	2.6978	2.6978					192.162
	191.148	2.6866	2.6866					195.838
	191.175	2.6829	2.6829					196.615
	191.32	2.6497	2.6497					196.62
	191.342	2.646	2.646					196.632
	191.355	2.6424	2.6424					196.648
	191.367	2.6387	2.6387					196.688
	191.397	2.6314	2.6314					196.698
	191.405	2.6314	2.6314					196.728
	191.412	2.6278	2.6278					196.752
	191.422	2.6278	2.6278					196.787
	191.437	2.6241	2.6241					196.815
	191.443	2.6241	2.6241					196.845
	191.483	2.6133	2.6133					196.873
	191.503	2.6096	2.6096					196.903
	191.528	2.6024	2.6024					196.913
	191.537	2.6024	2.6024					196.923
	191.538	2.6024	2.6024					196.945
	191.607	2.5881	2.5881					196.963
	191.647	2.5773	2.5773					196.97
	191.657	2.5773	2.5773					197.113
	191.667	2.5738	2.5738					197.135
	191.683	2.5702	2.5702					197.158
	191.705	2.5667	2.5667					197.213
	191.743	2.5596	2.5596					197.228
	191.765	2.5525	2.5525					197.238
	191.802	2.5454	2.5454					197.25
	191.83	2.5384	2.5384					197.267
	191.842	2.5384	2.5384					197.278
	191.848	2.5349	2.5349					197.283
	191.88	2.5279	2.5279					197.313
	191.892	2.5279	2.5279					197.328
	191.895	2.5244	2.5244					197.355
	191.918	2.5209	2.5209					197.373
	191.925	2.5209	2.5209					197.388
	191.952	2.5139	2.5139					197.393
	191.97	2.5105	2.5105					197.4
	191.978	2.507	2.507					197.412
	191.997	2.5035	2.5035					197.47
	192.012	2.5001	2.5001					197.482
	192.02	2.5001	2.5001					197.49
	192.048	2.4931	2.4931					197.503
	192.067	2.4897	2.4897					197.508
	192.082	2.4863	2.4863					197.555
	192.088	2.4863	2.4863					197.598
	192.09	2.4863	2.4863					197.605
	192.098	2.4828	2.4828					197.62
	192.112	2.4794	2.4794					197.637
	192.143	2.9059	2.9059					197.653
	192.148	2.9665	2.9665					197.658
	192.162	3.1404	3.1404					197.698
	192.223	3.9504						198.978
	195.838	2.9252	2.9252					199.005
	196.615	2.741	2.741					201.207
	196.62	2.741	2.741					201.555
	196.632	2.7372	2.7372					201.597
	196.648	2.7334	2.7334					201.63
	196.688	2.7259	2.7259					201.647
	196.698	2.7221	2.7221					201.747
	196.728	2.7146	2.7146					201.778
	196.752	2.7108	2.7108					201.79
	196.787	2.7033	2.7033					201.8
	196.815	2.6958	2.6958					201.807
	196.845	2.6884	2.6884					201.83
	196.873	2.6847	2.6847					201.842
	196.903	2.6773	2.6773					201.857
	196.913	2.6736	2.6736					201.878
	196.923	2.6736	2.6736					201.892
	196.945	2.6662	2.6662					201.905
	196.963	2.6625	2.6625					201.947
	196.97	2.6625	2.6625					201.957
	197.113	2.6295	2.6295					201.973
	197.135	2.6259	2.6259					201.995
	197.158	2.6223	2.6223					202.02
	197.213	2.6078	2.6078					202.055
	197.228	2.6042	2.6042					202.082
	197.238	2.6042	2.6042					202.087
	197.25	2.6006	2.6006					202.105
	197.267	2.597	2.597					202.115
	197.278	2.5934	2.5934					202.13
	197.283	2.5934	2.5934					202.15
	197.313	2.5862	2.5862					202.182
	197.328	2.5826	2.5826					202.193
	197.355	2.5791	2.5791					202.198
	197.373	2.5755	2.5755					202.22
	197.388	2.5719	2.5719					202.407
	197.393	2.5719	2.5719					202.413
	197.4	2.5684	2.5684					202.427
	197.412	2.5648	2.5648					202.457
	197.47	2.5542	2.5542					202.517
	197.482	2.5507	2.5507					202.533
	197.49	2.5507	2.5507					202.543
	197.503	2.5471	2.5471					202.557
	197.508	2.5471	2.5471					202.582
	197.555	2.5366	2.5366					202.602
	197.598	2.5261	2.5261					202.61
	197.605	2.5261	2.5261					202.627
	197.62	2.5226	2.5226					202.632
	197.637	2.5191	2.5191					202.64
	197.653	2.5156	2.5156					202.67
	197.658	2.5156	2.5156					202.687
	197.698	2.5052	2.5052					202.705
	197.812	3.971						202.737
	198.978	3.6041	3.6041					206.94
	199.005	3.5991	3.5991					206.97
	201.207	2.9981	2.9981					207.023
	201.555	2.9122	2.9122					207.04
	201.597	2.9001	2.9001					207.048
	201.63	2.8921	2.8921					207.068
	201.647	2.8881	2.8881					207.092
	201.747	2.8642	2.8642					207.392
	201.778	2.8563	2.8563					207.41
	201.79	2.8563	2.8563					207.418
	201.8	2.8523	2.8523					207.435
	201.807	2.8523	2.8523					207.488
	201.83	2.8445	2.8445					207.508
	201.842	2.8445	2.8445					207.532
	201.857	2.8405	2.8405					207.558
	201.878	2.8327	2.8327					207.605
	201.892	2.8327	2.8327					207.617
	201.905	2.8288	2.8288					207.627
	201.947	2.817	2.817					207.632
	201.957	2.817	2.817					207.637
	201.973	2.8131	2.8131					207.64
	201.995	2.8054	2.8054					207.667
	202.02	2.8015	2.8015					207.687
	202.055	2.7937	2.7937					207.7
	202.082	2.786	2.786					207.725
	202.087	2.786	2.786					207.737
	202.105	2.7822	2.7822					207.748
	202.115	2.7783	2.7783					207.772
	202.13	2.7745	2.7745					207.782
	202.15	2.7706	2.7706					207.788
	202.182	2.763	2.763					207.807
	202.193	2.763	2.763					207.82
	202.198	2.7592	2.7592					207.84
	202.22	2.7553	2.7553					207.855
	202.407	2.7137	2.7137					207.858
	202.413	2.71	2.71					207.883
	202.427	2.71	2.71					207.892
	202.457	2.7025	2.7025					207.903
	202.517	2.6876	2.6876					207.918
	202.533	2.6838	2.6838					207.947
	202.543	2.6838	2.6838					207.953
	202.557	2.6801	2.6801					207.993
	202.582	2.6727	2.6727					208.013
	202.602	2.669	2.669					208.02
	202.61	2.669	2.669					208.032
	202.627	2.6653	2.6653					208.053
	202.632	2.6616	2.6616					208.067
	202.64	2.6616	2.6616					208.07
	202.67	2.6543	2.6543					208.093
	202.687	2.6506	2.6506					208.102
	202.705	2.8831	2.8831					212.578
	202.737	3.2981	3.2981					212.593
	202.798	4.1156						212.878
	206.94	2.9194	2.9194					212.905
	206.97	2.9113	2.9113					212.922
	207.023	2.8993	2.8993					213.065
	207.04	2.8953	2.8953					213.082
	207.048	2.8912	2.8912					213.102
	207.068	2.8872	2.8872					213.12
	207.092	2.8833	2.8833					213.133
	207.392	2.8123	2.8123					213.158
	207.41	2.8084	2.8084					213.172
	207.418	2.8045	2.8045					213.197
	207.435	2.8007	2.8007					213.215
	207.488	2.7891	2.7891					213.228
	207.508	2.7852	2.7852					213.237
	207.532	2.7775	2.7775					213.26
	207.558	2.7737	2.7737					213.275
	207.605	2.7622	2.7622					213.28
	207.617	2.7583	2.7583					213.323
	207.627	2.7583	2.7583					213.328
	207.632	2.7545	2.7545					213.333
	207.637	2.7545	2.7545					213.348
	207.64	2.7545	2.7545					213.36
	207.667	2.7469	2.7469					213.365
	207.687	2.7431	2.7431					213.378
	207.7	2.7395	2.7395					213.387
	207.725	2.7357	2.7357					213.412
	207.737	2.7319	2.7319					213.422
	207.748	2.7282	2.7282					213.47
	207.772	2.7244	2.7244					213.482
	207.782	2.7206	2.7206					213.487
	207.788	2.7206	2.7206					213.547
	207.807	2.7169	2.7169					213.562
	207.82	2.7131	2.7131					213.568
	207.84	2.7094	2.7094					213.577
	207.855	2.7056	2.7056					213.587
	207.858	2.7056	2.7056					213.6
	207.883	2.6981	2.6981					213.612
	207.892	2.6981	2.6981					213.632
	207.903	2.6944	2.6944					213.648
	207.918	2.6907	2.6907					213.668
	207.947	2.6832	2.6832					213.678
	207.953	2.6832	2.6832					213.712
	207.993	2.6758	2.6758					213.722
	208.013	2.6684	2.6684					213.73
	208.02	2.6684	2.6684					213.747
	208.032	2.6647	2.6647					213.762
	208.053	2.6611	2.6611					213.768
	208.067	2.6574	2.6574					213.782
	208.07	2.6574	2.6574					213.825
	208.093	2.6537	2.6537					216.795
	208.102	2.65	2.65					217.013
	208.213	4.1147						217.035
	212.578	2.8628	2.8628					217.138
	212.593	2.8628	2.8628					217.142
	212.878	2.7924	2.7924					217.15
	212.905	2.7885	2.7885					217.168
	212.922	2.7847	2.7847					217.208
	213.065	2.7502	2.7502					217.237
	213.082	2.7464	2.7464					217.243
	213.102	2.7426	2.7426					217.26
	213.12	2.7388	2.7388					217.285
	213.133	2.735	2.735					217.302
	213.158	2.7312	2.7312					217.322
	213.172	2.7275	2.7275					217.328
	213.197	2.7199	2.7199					217.342
	213.215	2.7162	2.7162					217.36
	213.228	2.7124	2.7124					217.368
	213.237	2.7124	2.7124					217.398
	213.26	2.7087	2.7087					217.423
	213.275	2.7049	2.7049					217.448
	213.28	2.7012	2.7012					217.47
	213.323	2.6937	2.6937					217.475
	213.328	2.69	2.69					217.483
	213.333	2.69	2.69					217.5
	213.348	2.6863	2.6863					217.523
	213.36	2.6863	2.6863					217.55
	213.365	2.6826	2.6826					217.575
	213.378	2.6788	2.6788					217.585
	213.387	2.6788	2.6788					217.6
	213.412	2.6714	2.6714					217.713
	213.422	2.6714	2.6714					217.733
	213.47	2.6604	2.6604					217.792
	213.482	2.6567	2.6567					217.817
	213.487	2.6567	2.6567					217.828
	213.547	2.642	2.642					217.853
	213.562	2.6384	2.6384					217.862
	213.568	2.6384	2.6384					217.877
	213.577	2.6384	2.6384					217.888
	213.587	2.6347	2.6347					217.897
	213.6	2.6311	2.6311					217.905
	213.612	2.6274	2.6274					217.928
	213.632	2.6238	2.6238					217.96
	213.648	2.6202	2.6202					217.965
	213.668	2.6166	2.6166					217.982
	213.678	2.6129	2.6129					217.987
	213.712	2.6057	2.6057					218
	213.722	2.6057	2.6057					218.003
	213.73	2.6021	2.6021					218.008
	213.747	2.5985	2.5985					218.037
	213.762	2.5949	2.5949					218.045
	213.768	2.5949	2.5949					218.078
	213.782	2.5913	2.5913					222.42
	213.825	3.1719	3.1719					222.502
	213.893	4.0617						222.51
	216.795	3.1879	3.1879					222.527
	217.013	3.131	3.131					222.588
	217.035	3.1267	3.1267					222.595
	217.138	3.1008	3.1008					222.653
	217.142	3.1008	3.1008					222.672
	217.15	3.0965	3.0965					222.693
	217.168	3.0923	3.0923					222.708
	217.208	3.0837	3.0837					222.732
	217.237	3.0752	3.0752					222.745
	217.243	3.0752	3.0752					222.77
	217.26	3.0709	3.0709					222.812
	217.285	3.0624	3.0624					222.832
	217.302	3.0582	3.0582					222.85
	217.322	3.054	3.054					222.873
	217.328	3.0498	3.0498					222.893
	217.342	3.0498	3.0498					222.912
	217.36	3.0455	3.0455					222.927
	217.368	3.0413	3.0413					222.948
	217.398	3.0329	3.0329					222.978
	217.423	3.0287	3.0287					222.99
	217.448	3.0203	3.0203					223.035
	217.47	3.0162	3.0162					223.057
	217.475	3.0162	3.0162					223.072
	217.483	3.012	3.012					223.133
	217.5	3.0078	3.0078					223.147
	217.523	3.0037	3.0037					223.155
	217.55	2.9954	2.9954					223.172
	217.575	2.9912	2.9912					223.178
	217.585	2.9871	2.9871					223.187
	217.6	2.983	2.983					223.193
	217.713	2.9542	2.9542					223.218
	217.733	2.9501	2.9501					223.232
	217.792	2.9379	2.9379					223.247
	217.817	2.9298	2.9298					223.25
	217.828	2.9257	2.9257					223.278
	217.853	2.9217	2.9217					223.298
	217.862	2.9176	2.9176					223.312
	217.877	2.9176	2.9176					223.32
	217.888	2.9136	2.9136					223.323
	217.897	2.9096	2.9096					223.333
	217.905	2.9096	2.9096					223.342
	217.928	2.9015	2.9015					223.35
	217.96	2.8975	2.8975					223.363
	217.965	2.8935	2.8935					223.373
	217.982	2.8895	2.8895					223.378
	217.987	2.8895	2.8895					223.39
	218	2.8855	2.8855					223.393
	218.003	2.8855	2.8855					223.428
	218.008	2.8855	2.8855					225.982
	218.037	2.8775	2.8775					226.417
	218.045	2.9648	2.9648					226.44
	218.078	3.4082	3.4082					226.535
	218.15	4.3404						226.738
	222.42	3.0452	3.0452					226.758
	222.502	3.0242	3.0242					226.83
	222.51	3.0242	3.0242					226.86
	222.527	3.02	3.02					226.883
	222.588	3.0033	3.0033					226.898
	222.595	2.9992	2.9992					226.917
	222.653	2.9867	2.9867					226.935
	222.672	2.9826	2.9826					226.957
	222.693	2.9785	2.9785					226.972
	222.708	2.9744	2.9744					226.99
	222.732	2.9661	2.9661					227.025
	222.745	2.962	2.962					227.048
	222.77	2.9579	2.9579					227.115
	222.812	2.9457	2.9457					227.135
	222.832	2.9416	2.9416					227.158
	222.85	2.9375	2.9375					227.19
	222.873	2.9335	2.9335					227.252
	222.893	2.9294	2.9294					227.283
	222.912	2.9213	2.9213					227.29
	222.927	2.9213	2.9213					227.305
	222.948	2.9133	2.9133					227.33
	222.978	2.9052	2.9052					227.373
	222.99	2.9052	2.9052					227.38
	223.035	2.8932	2.8932					227.393
	223.057	2.8892	2.8892					227.4
	223.072	2.8852	2.8852					227.42
	223.133	2.8692	2.8692					227.428
	223.147	2.8653	2.8653					227.453
	223.155	2.8653	2.8653					227.47
	223.172	2.8613	2.8613					227.507
	223.178	2.8574	2.8574					227.52
	223.187	2.8574	2.8574					227.548
	223.193	2.8574	2.8574					227.562
	223.218	2.8495	2.8495					227.568
	223.232	2.8455	2.8455					227.602
	223.247	2.8416	2.8416					227.615
	223.25	2.8416	2.8416					227.623
	223.278	2.8337	2.8337					227.635
	223.298	2.8298	2.8298					227.652
	223.312	2.8259	2.8259					227.66
	223.32	2.8259	2.8259					227.695
	223.323	2.8259	2.8259					227.707
	223.333	2.822	2.822					227.72
	223.342	2.822	2.822					227.797
	223.35	2.8181	2.8181					227.817
	223.363	2.8142	2.8142					227.85
	223.373	2.8142	2.8142					227.868
	223.378	2.8103	2.8103					232.843
	223.39	2.8103	2.8103					232.858
	223.393	2.8103	2.8103					232.927
	223.428	3.268	3.268					232.94
	223.505	4.2745						233.017
	225.982	3.4776	3.4776					233.15
	226.417	3.3547	3.3547					233.19
	226.44	3.35	3.35					233.327
	226.535	3.3223	3.3223					233.348
	226.738	3.2676	3.2676					233.417
	226.758	3.2631	3.2631					233.435
	226.83	3.2406	3.2406					233.458
	226.86	3.2361	3.2361					233.625
	226.883	3.2271	3.2271					233.655
	226.898	3.2227	3.2227					233.687
	226.917	3.2182	3.2182					233.732
	226.935	3.2138	3.2138					233.753
	226.957	3.2093	3.2093					233.773
	226.972	3.2049	3.2049					233.805
	226.99	3.2005	3.2005					233.82
	227.025	3.1916	3.1916					233.837
	227.048	3.1828	3.1828					233.845
	227.115	3.1652	3.1652					233.852
	227.135	3.1608	3.1608					233.868
	227.158	3.1565	3.1565					233.895
	227.19	3.1477	3.1477					233.925
	227.252	3.1304	3.1304					233.938
	227.283	3.1217	3.1217					233.965
	227.29	3.1217	3.1217					234.022
	227.305	3.1174	3.1174					234.042
	227.33	3.1088	3.1088					234.08
	227.373	3.1002	3.1002					234.082
	227.38	3.0959	3.0959					234.095
	227.393	3.0959	3.0959					234.102
	227.4	3.0916	3.0916					234.15
	227.42	3.0873	3.0873					234.188
	227.428	3.0831	3.0831					234.195
	227.453	3.0788	3.0788					234.208
	227.47	3.0745	3.0745					234.22
	227.507	3.066	3.066					234.232
	227.52	3.0618	3.0618					234.265
	227.548	3.0533	3.0533					234.273
	227.562	3.0491	3.0491					234.278
	227.568	3.0491	3.0491					234.288
	227.602	3.0407	3.0407					234.318
	227.615	3.0365	3.0365					234.325
	227.623	3.0365	3.0365					234.34
	227.635	3.0323	3.0323					234.362
	227.652	3.0281	3.0281					234.387
	227.66	3.0281	3.0281					234.417
	227.695	3.0155	3.0155					234.447
	227.707	3.0155	3.0155					234.452
	227.72	3.0114	3.0114					234.453
	227.797	2.9906	2.9906					234.465
	227.817	2.9865	2.9865					238.145
	227.85	3.4344	3.4344					238.232
	227.868	3.6658	3.6658					238.34
	227.928	4.4477						238.357
	232.843	2.9606	2.9606					238.375
	232.858	2.9565	2.9565					238.398
	232.927	2.9402	2.9402					238.41
	232.94	2.9361	2.9361					238.423
	233.017	2.9159	2.9159					238.463
	233.15	2.8838	2.8838					238.483
	233.19	2.8758	2.8758					238.498
	233.327	2.8442	2.8442					238.527
	233.348	2.8363	2.8363					238.547
	233.417	2.8206	2.8206					238.558
	233.435	2.8167	2.8167					238.575
	233.458	2.8129	2.8129					238.588
	233.625	2.7742	2.7742					238.618
	233.655	2.7665	2.7665					238.627
	233.687	2.7589	2.7589					238.647
	233.732	2.7475	2.7475					238.665
	233.753	2.7437	2.7437					238.72
	233.773	2.7399	2.7399					238.742
	233.805	2.7323	2.7323					238.788
	233.82	2.7285	2.7285					238.817
	233.837	2.7247	2.7247					238.842
	233.845	2.721	2.721					238.887
	233.852	2.721	2.721					238.908
	233.868	2.7172	2.7172					238.972
	233.895	2.7097	2.7097					238.995
	233.925	2.706	2.706					239.022
	233.938	2.7022	2.7022					239.04
	233.965	2.6948	2.6948					239.067
	234.022	2.6836	2.6836					239.077
	234.042	2.6799	2.6799					239.085
	234.08	2.6688	2.6688					239.088
	234.082	2.6688	2.6688					239.1
	234.095	2.6651	2.6651					239.122
	234.102	2.6651	2.6651					239.13
	234.15	2.6541	2.6541					239.243
	234.188	2.6467	2.6467					239.25
	234.195	2.6431	2.6431					239.263
	234.208	2.6431	2.6431					239.27
	234.22	2.6394	2.6394					239.282
	234.232	2.6358	2.6358					239.29
	234.265	2.6285	2.6285					239.298
	234.273	2.6285	2.6285					239.303
	234.278	2.6248	2.6248					239.318
	234.288	2.6248	2.6248					239.325
	234.318	2.6176	2.6176					239.342
	234.325	2.6176	2.6176					239.362
	234.34	2.614	2.614					239.385
	234.362	2.6068	2.6068					239.39
	234.387	2.6032	2.6032					239.403
	234.417	2.596	2.596					239.41
	234.447	2.9804	2.9804					239.437
	234.452	3.0607	3.0607					239.45
	234.453	3.0785	3.0785					239.463
	234.465	3.2301	3.2301					239.473
	234.53	4.061						239.488
	238.145	3.0075	3.0075					239.498
	238.232	2.9867	2.9867					239.512
	238.34	2.962	2.962					239.523
	238.357	2.9579	2.9579					239.543
	238.375	2.9539						239.55
	238.375	2.9539	2.9539					239.565
	238.398	2.9457	2.9457					239.597
	238.41	2.9457	2.9457					239.617
	238.423	2.9416	2.9416					239.627
	238.463	2.9294	2.9294					239.64
	238.483	2.9254	2.9254					239.658
	238.498	2.9213	2.9213					239.67
	238.527	2.9173	2.9173					239.682
	238.547	2.9092	2.9092					239.688
	238.558	2.9092	2.9092					239.697
	238.575	2.9052	2.9052					239.733
	238.588	2.9012	2.9012					239.742
	238.618	2.8932	2.8932					239.765
	238.627	2.8932	2.8932					239.822
	238.647	2.8852	2.8852					239.852
	238.665	2.8812	2.8812					239.89
	238.72	2.8693	2.8693					239.942
	238.742	2.8653	2.8653					239.948
	238.788	2.8534	2.8534					239.977
	238.817	2.8455	2.8455					239.998
	238.842	2.8416	2.8416					240.085
	238.887	2.8298	2.8298					240.1
	238.908	2.8259	2.8259					240.107
	238.972	2.8103	2.8103					240.12
	238.995	2.8026	2.8026					240.143
	239.022	2.7987	2.7987					240.153
	239.04	2.7948	2.7948					240.19
	239.067	2.7871	2.7871					240.207
	239.077	2.7871	2.7871					240.212
	239.085	2.7832	2.7832					240.227
	239.088	2.7832	2.7832					240.287
	239.1	2.7794	2.7794					240.348
	239.122	2.7755	2.7755					240.432
	239.13	2.7717	2.7717					240.493
	239.243	2.7488	2.7488					240.578
	239.25	2.745	2.745					240.623
	239.263	2.7412	2.7412					240.645
	239.27	2.7412	2.7412					240.693
	239.282	2.7374	2.7374					240.71
	239.29	2.7374	2.7374					240.728
	239.298	2.7336	2.7336					240.757
	239.303	2.7336	2.7336					240.775
	239.318	2.7298	2.7298					240.842
	239.325	2.7298	2.7298					240.897
	239.342	2.7261	2.7261					240.975
	239.362	2.7185	2.7185					241.018
	239.385	2.7148	2.7148					241.058
	239.39	2.7148	2.7148					241.142
	239.403	2.711	2.711					241.173
	239.41	2.711	2.711					241.282
	239.437	2.7035	2.7035					241.335
	239.45	2.6998	2.6998					241.358
	239.463	2.6961	2.6961					241.368
	239.473	2.6961	2.6961					241.427
	239.488	2.6923	2.6923					241.462
	239.498	2.6886	2.6886					241.478
	239.512	2.6849	2.6849					241.505
	239.523	2.6849	2.6849					241.6
	239.543	2.6812	2.6812					241.622
	239.55	2.6775	2.6775					241.645
	239.565	2.6738	2.6738					241.667
	239.597	2.6664	2.6664					241.682
	239.617	2.6627	2.6627					241.688
	239.627	2.6627	2.6627					241.695
	239.64	2.659	2.659					241.718
	239.658	2.6554	2.6554					241.723
	239.67	2.6517	2.6517					241.758
	239.682	2.648	2.648					241.763
	239.688	2.648	2.648					241.767
	239.697	2.6444	2.6444					241.833
	239.733	2.637	2.637					241.853
	239.742	2.637	2.637					241.862
	239.765	2.6298	2.6298					241.878
	239.822	2.6189	2.6189					241.883
	239.852	2.6116	2.6116					241.903
	239.89	2.6044	2.6044					241.917
	239.942	2.5936	2.5936					241.978
	239.948	2.5901	2.5901					242.145
	239.977	2.5865	2.5865					242.177
	239.998	2.5793	2.5793					242.187
	240.085	2.5616	2.5616					242.325
	240.1	2.558	2.558					242.518
	240.107	2.558	2.558					242.535
	240.12	2.5545	2.5545					242.545
	240.143	2.5509	2.5509					242.558
	240.153	2.5474	2.5474					242.595
	240.19	2.5404	2.5404					242.697
	240.207	2.5369	2.5369					242.725
	240.212	2.5334	2.5334					246.465
	240.227	2.5334	2.5334					246.547
	240.287	2.5194	2.5194					247.023
	240.348	2.5055	2.5055					247.152
	240.432	2.4882	2.4882					247.197
	240.493	2.4779	2.4779					247.282
	240.578	2.4574	2.4574					247.292
	240.623	2.4507	2.4507					247.368
	240.645	2.4439	2.4439					247.387
	240.693	2.4371	2.4371					247.473
	240.71	2.4338	2.4338					247.49
	240.728	2.427	2.427					247.565
	240.757	2.4237	2.4237					247.68
	240.775	2.4203	2.4203					247.707
	240.842	2.407	2.407					247.73
	240.897	2.3937	2.3937					247.788
	240.975	2.3805	2.3805					247.838
	241.018	2.3707	2.3707					248.033
	241.058	2.3641	2.3641					248.188
	241.142	2.3478	2.3478					248.405
	241.173	2.3413	2.3413					258.462
	241.282	2.3188	2.3188					258.473
	241.335	2.3092	2.3092					258.563
	241.358	2.306	2.306					258.653
	241.368	2.3028	2.3028					258.735
	241.427	2.2933	2.2933					259.105
	241.462	2.2838	2.2838					273.755
	241.478	2.2806	2.2806
	241.505	2.2775	2.2775
	241.6	2.2587	2.2587
	241.622	2.2555	2.2555
	241.645	2.2493	2.2493
	241.667	2.2462	2.2462
	241.682	2.2431	2.2431
	241.688	2.2431	2.2431
	241.695	2.24	2.24
	241.718	2.2369	2.2369
	241.723	2.2369	2.2369
	241.758	2.2307	2.2307
	241.763	2.2276	2.2276
	241.767	2.2276	2.2276
	241.833	2.2154	2.2154
	241.853	2.2123	2.2123
	241.862	2.2092	2.2092
	241.878	2.2062	2.2062
	241.883	2.2062	2.2062
	241.903	2.2031	2.2031
	241.917	2.2001	2.2001
	241.978	2.188	2.188
	242.145	2.1579	2.1579
	242.177	2.1549	2.1549
	242.187	2.152	2.152
	242.325	2.1283	2.1283
	242.518	2.0933	2.0933
	242.535	2.0904	2.0904
	242.545	2.0875	2.0875
	242.558	2.0875	2.0875
	242.595	2.0789	2.0789
	242.697	2.0617	2.0617
	242.725	2.0589	2.0589
	242.948	2.0194
	246.465	1.5091	1.5091
	246.547	1.4987	1.4987
	247.023	1.4419	1.4419
	247.152	1.4261	1.4261
	247.197	1.4202	1.4202
	247.282	1.4104	1.4104
	247.292	1.4104	1.4104
	247.368	1.4007	1.4007
	247.387	1.3988	1.3988
	247.473	1.3892	1.3892
	247.49	1.3873	1.3873
	247.565	1.3777	1.3777
	247.68	1.3645	1.3645
	247.707	1.3626	1.3626
	247.73	1.3589	1.3589
	247.788	1.3533	1.3533
	247.838	1.3477	1.3477
	248.033	1.3255	1.3255
	248.188	1.3092	1.3092
	248.405	1.2859	1.2859
	258.462	0.5608	0.5608
	258.473	0.5608	0.5608
	258.563	0.5562	0.5562
	258.653	0.5524	0.5524
	258.735	0.5487	0.5487
	259.105	0.5324	0.5324
	273.755	0.1629	0.1629

## Sheet: Data for Figure 2
	I	II	III	IV	V	VI	VII	VIII	IX	X	XI		Legend For Data
	0	0		0.358333	0			0.358333	0.358333				I	Session Time
	0.305	0		0.495	1.4899			0.495	0.495				II	Calculated Cocaine Level in Real time
	0.305	0		0.835	2.9149			0.835	0.835				III	Calculated Cocaine Level at Time of Active Lever Press
	0.358333	0	0	1.05333	4.3437			0.848333	1.05333				IV	Session Time when an Injection occurs
	0.476667	1.492		1.26667		5.7471		0.911667		1.26667			V	Calculated Cocaine Level at 1.5 umol/kg Loading Injection
	0.495	1.4899	1.4899	4.07167		4.7823		1.05333		4.07167			VI	Calculated Cocaine Level at 0.3 umol/kg Injection on FR1 schedule
	0.613333	2.9679		5.19		4.6297		1.26667		5.19			VII	Calculated Cocaine Level at 0.3 umol/kg Injection on FR50 schedule
	0.835	2.9149	2.9149	6.03333		4.5979		1.285		6.03333			VIII	Session Time when an Active Lever Press occurs
	0.848333	3.083	3.083	6.665		4.645		4.07167		6.665			IX	Session Time when a 1.5 umol/kg Loading Injection occurs
	0.911667	3.8494	3.8494	7.65		4.5551		4.09667		7.65			X	Session Time when a 0.3 umol/kg Injection on FR1 schedule occurs
	0.955	4.3739		8.415		4.5539		5.19		8.415			XI	Session Time when a 0.3 umol/kg Injection on FR50 schedule occurs
	1.05333	4.3437	4.3437	8.705		4.7328		5.20167		8.705
	1.17167	5.7871		9.64333		4.6551		5.21667		9.64333
	1.17333	5.7871		10.3283		4.6797		6.03333		10.3283
	1.26667	5.7471	5.7471	10.5133		4.9028		6.04667		10.5133
	1.285	5.9701	5.9701	11.2567		4.8865		6.665		11.2567
	1.29	6.029		11.855		4.9324		6.67667		11.855
	1.35	6.004		12.9983		4.76		7.65		12.9983
	4.07167	4.7823	4.7823	13.2283		4.9613		8.415		13.2283
	4.09667	5.0737	5.0737	14.1233		4.8802		8.43833		14.1233
	4.155	5.0456		14.3483		5.086		8.705		14.3483
	5.19	4.6297	4.6297	16.325		4.5652		9.64333		16.325
	5.20167	4.7704	4.7704	16.4683		4.81		9.64833		16.4683
	5.21333	4.9213		16.5917		5.0523		9.66833		16.5917
	5.21667	4.9213	4.9213	16.825		5.2478		9.67667		16.825
	5.27333	4.8941		17.7733		5.1248		10.3283		17.7733
	6.03333	4.5979	4.5979	18.3617		5.1661		10.3433		18.3617
	6.04667	4.7594	4.7594	18.47		5.4193		10.5133		18.47
	6.05667	4.8829		19.96		5.047		11.2567		19.96
	6.11667	4.8626		20.355		5.1704		11.275		20.355
	6.665	4.645	4.645	20.7233		5.3044		11.3083		20.7233
	6.67667	4.7981	4.7981	21.6483		5.1912		11.855		21.6483
	6.68833	4.9299		22.0983		5.2882		11.8833		22.0983
	6.74833	4.9094		22.1867		5.5405		12.9983		22.1867
	7.65	4.5551	4.5551	23.385		5.2912		13.0167		23.385
	7.67333	4.8403		24.2667		5.1937		13.2283		24.2667
	7.73333	4.8202		25.8883		4.7942		14.1233		25.8883
	8.415	4.5539	4.5539	26.4167		4.8783		14.3483		26.4167
	8.43833	4.8264	4.8264	27.6983		4.6527		16.325		27.6983
	8.43833	4.839		27.9333		4.856		16.3467		27.9333
	8.49833	4.8189		28.2217		5.0276		16.4683		28.2217
	8.705	4.7328	4.7328	28.8617		5.0525		16.4883		28.8617
	8.73	5.0242		29.33		5.1471		16.5233		29.33
	8.78833	4.9964		29.985		5.1589		16.5917		29.985
	9.64333	4.6551	4.6551	30.3183		5.3082		16.825		30.3183
	9.64833	4.7118	4.7118	31.0717		5.2603		16.89		31.0717
	9.66667	4.9467		31.4383		5.3918		17.7733		31.4383
	9.66833	4.9467	4.9467	32.18		5.3533		18.3617		32.18
	9.67667	4.9398	4.9398	32.47		5.5202		18.4117		32.47
	9.72667	4.9193		33.3667		5.399		18.43		33.3667
	10.3283	4.6797	4.6797	33.55		5.6114		18.47		33.55
	10.3433	4.8599	4.8599	33.9783		5.7007		19.96		33.9783
	10.3517	4.9713		35.1883		5.4215		19.9767		35.1883
	10.4117	4.9437		36.275		5.2269		19.9967		36.275
	10.5133	4.9028	4.9028	37.0917		5.1623		20.355		37.0917
	10.5383	5.1869		37.7433		5.1732		20.3733		37.7433
	10.5967	5.1654		38.0467		5.3368		20.3983		38.0467
	11.2567	4.8865	4.8865	38.4833		5.4357		20.7233		38.4833
	11.275	5.1001	5.1001	39.6883		5.1821		21.6483		39.6883
	11.2817	5.1778		39.7817		5.4426		21.6633		39.7817
	11.3083	5.1634	5.1634	40.3783		5.4618		21.6817		40.3783
	11.34	5.1491		41.0767		5.4343		22.0983		41.0767
	11.855	4.9324	4.9324	41.6283		5.4763		22.1217		41.6283
	11.8783	5.2235		42.565		5.3433		22.1867		42.565
	11.8833	5.2235	5.2235	42.7567		5.5488		23.385		42.7567
	11.9383	5.1946		43.0467		5.7109		23.39		43.0467
	12.9983	4.76	4.76	43.8033		5.638		23.405		43.8033
	13.0167	5.0033	5.0033	45.1667		5.3057		23.42		45.1667
	13.0217	5.0446		45.6467		5.3834		23.425		45.6467
	13.0817	5.0236		45.8233		5.5959		24.2667		45.8233
	13.2283	4.9613	4.9613	46.16		5.7331		24.2833		46.16
	13.2517	5.2525		46.83		5.706		24.3067		46.83
	13.3117	5.2234		46.98		5.9301		25.8883		46.98
	14.1233	4.8802	4.8802	47.3233		6.0498		25.9017		47.3233
	14.1467	5.1714		47.775		6.1149		25.9133		47.775
	14.2067	5.1428		48.1667		6.212		26.4167		48.1667
	14.3483	5.086	5.086	48.9183		6.1169		26.4333		48.9183
	14.3717	5.3697		49.625		6.0442		26.455		49.625
	14.4317	5.3474		50.9133		5.7002		26.47		50.9133
	16.325	4.5652	4.5652	54.3533			4.5083	27.6983			54.3533
	16.3467	4.8422	4.8422	55.6817			4.3022	27.7317			55.6817
	16.3483	4.8569		56.9817			4.1292	27.9333			56.9817
	16.4083	4.83		58.15			4.0184	27.945			58.15
	16.4683	4.81	4.81	68.3817			1.8434	27.9633			68.3817
	16.4883	5.0609	5.0609	71.835			1.608	27.995			71.835
	16.4917	5.0945		83.8333				28.2217
	16.5233	5.0804	5.0804	95.8333				28.25
	16.5517	5.0733		107.833				28.8617
	16.5917	5.0523	5.0523	117.177				28.88
	16.6167	5.3433		129.167				28.9017
	16.675	5.3137		141.167				29.33
	16.825	5.2478	5.2478	153.167				29.985
	16.8483	5.5385		165.167				30.0033
	16.89	5.5155	5.5155	177.167				30.0217
	16.9083	5.5079		189.167				30.3183
	17.7733	5.1248	5.1248	201.167				30.385
	17.7967	5.4156		213.167				30.4
	17.8567	5.3857		221.608				31.0717
	18.3617	5.1661	5.1661	233.6				31.0917
	18.385	5.4571		245.6				31.4383
	18.4117	5.4419	5.4419	257.6				31.4683
	18.43	5.4344	5.4344	269.6				32.18
	18.445	5.4269		281.6				32.185
	18.47	5.4193	5.4193	293.6				32.2183
	18.4933	5.7023		305.6				32.47
	18.5533	5.6786		317.6				32.4833
	19.96	5.047	5.047					32.51
	19.9767	5.2582	5.2582					33.3667
	19.9833	5.338						33.55
	19.9967	5.3306	5.3306					33.9783
	20.0433	5.3085						35.1883
	20.355	5.1704	5.1704					35.2083
	20.3733	5.394	5.394					35.235
	20.3783	5.4612						35.2533
	20.3983	5.4536	5.4536					36.275
	20.4383	5.431						37.0917
	20.7233	5.3044	5.3044					37.1083
	20.7467	5.595						37.1317
	20.8067	5.5641						37.1517
	21.6483	5.1912	5.1912					37.7433
	21.6633	5.3709	5.3709					38.0467
	21.6717	5.4746						38.0767
	21.6817	5.4746	5.4746					38.4833
	21.7317	5.4519						38.5
	22.0983	5.2882	5.2882					39.6883
	22.1217	5.5713	5.5713					39.6933
	22.1817	5.5482						39.7083
	22.1867	5.5405	5.5405					39.7817
	22.2117	5.8308						39.7883
	22.27	5.7985						40.3783
	23.385	5.2912	5.2912					41.0767
	23.39	5.3468	5.3468					41.6283
	23.405	5.5282	5.5282					41.66
	23.4083	5.5744						42.565
	23.42	5.5744	5.5744					42.7567
	23.425	5.5667	5.5667					43.0467
	23.4683	5.5513						43.8033
	24.2667	5.1937	5.1937					43.8183
	24.2833	5.3964	5.3964					43.835
	24.29	5.4771						43.8533
	24.3067	5.4695	5.4695					43.86
	24.35	5.4544						43.8717
	25.8883	4.7942	4.7942					45.1667
	25.9017	4.9622	4.9622					45.1917
	25.9133	5.0856						45.6467
	25.9133	5.0856	5.0856					45.8233
	25.9717	5.0574						45.8583
	26.4167	4.8783	4.8783					46.16
	26.4333	5.0857	5.0857					46.18
	26.44	5.1626						46.2233
	26.455	5.1554	5.1554					46.83
	26.47	5.1554	5.1554					46.98
	26.5	5.1411						47
	27.6983	4.6527	4.6527					47.3233
	27.7217	4.9375						47.775
	27.7317	4.9375	4.9375					48.1667
	27.7817	4.917						48.1883
	27.9333	4.856	4.856					48.21
	27.945	5.0131	5.0131					48.9183
	27.9567	5.1404						48.9517
	27.9633	5.1404	5.1404					49.625
	27.995	5.1261	5.1261					49.6433
	28.0167	5.119						50.9133
	28.2217	5.0276	5.0276					51.7517
	28.245	5.3185						51.7783
	28.25	5.3185	5.3185					51.79
	28.305	5.2891						52.155
	28.8617	5.0525	5.0525					52.17
	28.88	5.2763	5.2763					52.19
	28.885	5.3435						52.2117
	28.9017	5.3361	5.3361					52.5433
	28.945	5.314						52.5583
	29.33	5.1471	5.1471					52.7517
	29.3533	5.4381						52.7717
	29.4133	5.408						52.7933
	29.985	5.1589	5.1589					52.9
	30.0033	5.3848	5.3848					52.9583
	30.0083	5.4424						53.0083
	30.0217	5.4349	5.4349					53.0283
	30.0683	5.4198						53.1467
	30.3183	5.3082	5.3082					53.2167
	30.3417	5.5914						53.2333
	30.385	5.5759	5.5759					53.255
	30.4	5.5682	5.5682					53.2833
	30.4017	5.5682						53.2883
	31.0717	5.2603	5.2603					53.325
	31.0917	5.509	5.509					53.4033
	31.095	5.551						53.535
	31.155	5.5203						53.5833
	31.4383	5.3918	5.3918					53.6117
	31.4633	5.6823						53.635
	31.4683	5.6823	5.6823					53.7333
	31.5217	5.6509						53.7517
	32.18	5.3533	5.3533					53.76
	32.185	5.4079	5.4079					53.78
	32.2033	5.6362						53.8033
	32.2183	5.6362	5.6362					53.8083
	32.2633	5.6128						53.8533
	32.47	5.5202	5.5202					53.875
	32.4833	5.691	5.691					53.8833
	32.4933	5.8028						53.9583
	32.51	5.7948	5.7948					53.9683
	32.5533	5.7787						53.9783
	33.3667	5.399	5.399					53.9883
	33.3917	5.6819						54.0417
	33.45	5.6583						54.0483
	33.55	5.6114	5.6114					54.1283
	33.5733	5.8937						54.17
	33.6333	5.8692						54.33
	33.9783	5.7007	5.7007					54.3383
	34.0017	5.9909						54.3467
	34.0617	5.9577						54.3517
	35.1883	5.4215	5.4215					54.3533
	35.2083	5.672	5.672					54.515
	35.2117	5.7119						54.6033
	35.235	5.704	5.704					54.6367
	35.2533	5.6882	5.6882					54.6733
	35.2717	5.6803						54.6833
	36.275	5.2269	5.2269					54.6933
	36.2983	5.5177						54.7083
	36.3583	5.4872						54.7183
	37.0917	5.1623	5.1623					54.7733
	37.1083	5.3692	5.3692					54.815
	37.115	5.4532						54.84
	37.1317	5.4456	5.4456					54.8483
	37.1517	5.4381	5.4381					54.8567
	37.175	5.423						54.8633
	37.7433	5.1732	5.1732					54.8783
	37.7683	5.4641						54.9117
	37.8267	5.4339						54.92
	38.0467	5.3368	5.3368					54.9717
	38.07	5.6275						54.9833
	38.0767	5.6197	5.6197					54.99
	38.13	5.5963						55.005
	38.4833	5.4357	5.4357					55.0083
	38.5	5.6423	5.6423					55.0467
	38.5067	5.7184						55.0517
	38.5667	5.6947						55.0583
	39.6883	5.1821	5.1821					55.0917
	39.6933	5.2409	5.2409					55.0983
	39.7083	5.412	5.412					55.1367
	39.7133	5.4729						55.1467
	39.7717	5.4426						55.15
	39.7817	5.4426	5.4426					55.1717
	39.7883	5.5253	5.5253					55.1867
	39.805	5.7253						55.235
	39.865	5.7016						55.245
	40.3783	5.4618	5.4618					55.2667
	40.4017	5.7523						55.2883
	40.4617	5.7205						55.295
	41.0767	5.4343	5.4343					55.32
	41.1017	5.7249						55.3333
	41.16	5.6932						55.375
	41.6283	5.4763	5.4763					55.4
	41.6517	5.7668						55.535
	41.66	5.7588	5.7588					55.565
	41.7117	5.7349						55.5683
	42.565	5.3433	5.3433					55.59
	42.59	5.6262						55.6183
	42.6483	5.6029						55.6217
	42.7567	5.5488	5.5488					55.64
	42.78	5.8391						55.6717
	42.84	5.8068						55.6817
	43.0467	5.7109	5.7109					55.7467
	43.07	6.0011						55.7667
	43.13	5.9679						55.8317
	43.8033	5.638	5.638					55.8817
	43.8183	5.827	5.827					55.8917
	43.8267	5.9281						55.93
	43.835	5.9281	5.9281					55.965
	43.8533	5.9117	5.9117					55.9967
	43.86	5.9117	5.9117					55.9967
	43.8717	5.9035	5.9035					56.0233
	43.8867	5.8953						56.0733
	45.1667	5.3057	5.3057					56.0817
	45.19	5.5888						56.13
	45.1917	5.5888	5.5888					56.1467
	45.25	5.5656						56.1667
	45.6467	5.3834	5.3834					56.195
	45.6717	5.6662						56.2067
	45.73	5.6427						56.2317
	45.8233	5.5959	5.5959					56.2367
	45.8467	5.8862						56.2517
	45.8583	5.878	5.878					56.255
	45.9067	5.8536						56.2617
	46.16	5.7331	5.7331					56.2833
	46.18	5.9875	5.9875					56.295
	46.1833	6.0232						56.3367
	46.2233	5.9982	5.9982					56.38
	46.2433	5.9899						56.4183
	46.83	5.706	5.706					56.43
	46.8533	5.9962						56.4467
	46.9133	5.9631						56.4683
	46.98	5.9301	5.9301					56.4733
	47	6.1612	6.1612					56.6133
	47.005	6.2114						56.625
	47.0633	6.1856						56.6717
	47.3233	6.0498	6.0498					56.7033
	47.3483	6.3394						56.7067
	47.3617	6.3307						56.72
	47.4067	6.3044						56.73
	47.775	6.1149	6.1149					56.7483
	47.7983	6.4044						56.7717
	47.8583	6.369						56.78
	48.1667	6.212	6.212					56.785
	48.1883	6.4674	6.4674					56.7933
	48.1917	6.4926						56.8183
	48.21	6.4836	6.4836					56.8333
	48.25	6.4657						56.8483
	48.9183	6.1169	6.1169					56.89
	48.9417	6.3979						56.9067
	48.9517	6.3979	6.3979					56.9417
	49.0017	6.3713						56.9767
	49.625	6.0442	6.0442					56.9817
	49.6433	6.2729	6.2729					56.99
	49.6483	6.3338						57.0767
	49.7083	6.2988						57.0983
	50.9133	5.7002	5.7002					57.1033
	50.9367	5.9821						57.125
	50.9967	5.9573						57.1467
	51.7517	5.5969	5.5969					57.1783
	51.7783	5.5814	5.5814					57.1867
	51.79	5.5736	5.5736					57.2
	52.155	5.4061	5.4061					57.2133
	52.17	5.4061	5.4061					57.245
	52.19	5.3912	5.3912					57.2833
	52.2117	5.3837	5.3837					57.3
	52.5433	5.2366	5.2366					57.33
	52.5583	5.2294	5.2294					57.3533
	52.7517	5.1502	5.1502					57.3717
	52.7717	5.1359	5.1359					57.385
	52.7933	5.1288	5.1288					57.39
	52.9	5.0863	5.0863					57.41
	52.9583	5.0582	5.0582					57.435
	53.0083	5.0372	5.0372					57.505
	53.0283	5.0302	5.0302					57.5333
	53.1467	4.9816	4.9816					57.5433
	53.2167	4.9541	4.9541					57.55
	53.2333	4.9472	4.9472					57.5567
	53.255	4.9335	4.9335					57.5617
	53.2833	4.9266	4.9266					57.5883
	53.2883	4.9198	4.9198					57.6033
	53.325	4.9062	4.9062					57.6883
	53.4033	4.8723	4.8723					57.73
	53.535	4.8252	4.8252					57.7717
	53.5833	4.8052	4.8052					57.84
	53.6117	4.7919	4.7919					57.8433
	53.635	4.7852	4.7852					57.8583
	53.7333	4.7456	4.7456					57.8817
	53.7517	4.739	4.739					57.8883
	53.76	4.7325	4.7325					57.8967
	53.78	4.7259	4.7259					57.915
	53.8033	4.7193	4.7193					57.9317
	53.8083	4.7128	4.7128					57.9583
	53.8533	4.6932	4.6932					57.97
	53.875	4.6867	4.6867					58.0233
	53.8833	4.6867	4.6867					58.0283
	53.9583	4.6544	4.6544					58.0483
	53.9683	4.6544	4.6544					58.0583
	53.9783	4.6479	4.6479					58.0667
	53.9883	4.6415	4.6415					58.0767
	54.0417	4.6222	4.6222					58.0967
	54.0483	4.6222	4.6222					58.12
	54.1283	4.5903	4.5903					58.1333
	54.17	4.5775	4.5775					58.15
	54.33	4.5145	4.5145					58.2433
	54.3383	4.5083	4.5083					59.5933
	54.3467	4.5083	4.5083					59.66
	54.3517	4.5083	4.5083					59.7
	54.3533	4.5083	4.5083					59.725
	54.3767	4.7937						60.0133
	54.4367	4.7738						60.1817
	54.515	4.7408	4.7408					60.2
	54.6033	4.7015	4.7015					60.225
	54.6367	4.695	4.695					60.235
	54.6733	4.6755	4.6755					60.25
	54.6833	4.6755	4.6755					60.2567
	54.6933	4.669	4.669					60.2817
	54.7083	4.6626	4.6626					60.3033
	54.7183	4.6626	4.6626					60.3417
	54.7733	4.6368	4.6368					60.3733
	54.815	4.6239	4.6239					60.3817
	54.84	4.6111	4.6111					60.3883
	54.8483	4.6111	4.6111					60.3967
	54.8567	4.6047	4.6047					60.4183
	54.8633	4.6047	4.6047					60.4817
	54.8783	4.5983	4.5983					60.6
	54.9117	4.5856	4.5856					60.8867
	54.92	4.5856	4.5856					60.9033
	54.9717	4.5602	4.5602					61.59
	54.9833	4.5602	4.5602					61.9617
	54.99	4.5539	4.5539					63.3583
	55.005	4.5476	4.5476					63.415
	55.0083	4.5476	4.5476					63.4767
	55.0467	4.535	4.535					63.4867
	55.0517	4.535	4.535					64.21
	55.0583	4.5287	4.5287					64.2383
	55.0917	4.5162	4.5162					64.26
	55.0983	4.5162	4.5162					66.1333
	55.1367	4.4974	4.4974					67.6467
	55.1467	4.4974	4.4974					67.7067
	55.15	4.4974	4.4974					67.7717
	55.1717	4.485	4.485					67.9317
	55.1867	4.485	4.485					68.0567
	55.235	4.4664	4.4664					68.0767
	55.245	4.4602	4.4602					68.085
	55.2667	4.454	4.454					68.105
	55.2883	4.4417	4.4417					68.1317
	55.295	4.4417	4.4417					68.1483
	55.32	4.4355	4.4355					68.1567
	55.3333	4.4294	4.4294					68.1683
	55.375	4.411	4.411					68.1817
	55.4	4.4049	4.4049					68.2683
	55.535	4.3563	4.3563					68.2767
	55.565	4.3442	4.3442					68.3817
	55.5683	4.3442	4.3442					68.4967
	55.59	4.3322	4.3322					69.515
	55.6183	4.3262	4.3262					69.605
	55.6217	4.3202	4.3202					69.6233
	55.64	4.3142	4.3142					69.7833
	55.6717	4.3022	4.3022					69.8217
	55.6817	4.3022	4.3022					69.87
	55.705	4.5881						70.09
	55.7467	4.5754	4.5754					70.1083
	55.765	4.569						70.1183
	55.7667	4.569	4.569					70.2067
	55.8317	4.5438	4.5438					70.22
	55.8817	4.5249	4.5249					70.29
	55.8917	4.5186	4.5186					70.305
	55.93	4.5061	4.5061					70.3083
	55.965	4.4936	4.4936					70.36
	55.9967	4.4812	4.4812					70.3783
	55.9967	4.4812	4.4812					70.3833
	56.0233	4.4688	4.4688					70.43
	56.0733	4.4502	4.4502					70.4467
	56.0817	4.4502	4.4502					70.5183
	56.13	4.4318	4.4318					70.545
	56.1467	4.4256	4.4256					70.6133
	56.1667	4.4195	4.4195					70.6217
	56.195	4.4073	4.4073					70.67
	56.2067	4.4011	4.4011					70.69
	56.2317	4.395	4.395					70.7083
	56.2367	4.395	4.395					70.74
	56.2517	4.389	4.389					70.785
	56.255	4.3829	4.3829					70.8033
	56.2617	4.3829	4.3829					70.8167
	56.2833	4.3768	4.3768					70.8317
	56.295	4.3707	4.3707					70.8733
	56.3367	4.3586	4.3586					70.935
	56.38	4.3405	4.3405					70.9567
	56.4183	4.3285	4.3285					70.97
	56.43	4.3225	4.3225					71.0517
	56.4467	4.3165	4.3165					71.0683
	56.4683	4.3106	4.3106					71.085
	56.4733	4.3046	4.3046					71.125
	56.6133	4.2571	4.2571					71.1867
	56.625	4.2512	4.2512					71.2617
	56.6717	4.2335	4.2335					71.2883
	56.7033	4.2277	4.2277					71.4317
	56.7067	4.2218	4.2218					71.485
	56.72	4.216	4.216					71.52
	56.73	4.216	4.216					71.5283
	56.7483	4.2101	4.2101					71.5483
	56.7717	4.1985	4.1985					71.5667
	56.78	4.1985	4.1985					71.835
	56.785	4.1985	4.1985					72.1683
	56.7933	4.1927	4.1927					72.9517
	56.8183	4.1868	4.1868					73.705
	56.8333	4.181	4.181					73.7517
	56.8483	4.1752	4.1752					73.79
	56.89	4.1579	4.1579					73.8167
	56.9067	4.1522	4.1522					73.95
	56.9417	4.1407	4.1407					73.97
	56.9767	4.1292	4.1292					74.095
	56.9817	4.1292	4.1292					74.1133
	56.99	4.2263	4.2263					74.1317
	57.005	4.4155						74.1383
	57.065	4.3972						74.4183
	57.0767	4.3911	4.3911					74.435
	57.0983	4.385	4.385					74.485
	57.1033	4.385	4.385					74.515
	57.125	4.3729	4.3729					74.5333
	57.1467	4.3668	4.3668					75.2783
	57.1783	4.3547	4.3547					75.33
	57.1867	4.3487	4.3487					75.3683
	57.2	4.3487	4.3487					75.9533
	57.2133	4.3426	4.3426					83.7067
	57.245	4.3306	4.3306					83.765
	57.2833	4.3186	4.3186					83.79
	57.3	4.3126	4.3126					83.8117
	57.33	4.3007	4.3007
	57.3533	4.2888	4.2888
	57.3717	4.2828	4.2828
	57.385	4.2828	4.2828
	57.39	4.2769	4.2769
	57.41	4.271	4.271
	57.435	4.2651	4.2651
	57.505	4.2356	4.2356
	57.5333	4.2297	4.2297
	57.5433	4.2239	4.2239
	57.55	4.2239	4.2239
	57.5567	4.2182	4.2182
	57.5617	4.2182	4.2182
	57.5883	4.2065	4.2065
	57.6033	4.2065	4.2065
	57.6883	4.1717	4.1717
	57.73	4.1601	4.1601
	57.7717	4.1429	4.1429
	57.84	4.1199	4.1199
	57.8433	4.1199	4.1199
	57.8583	4.1142	4.1142
	57.8817	4.1085	4.1085
	57.8883	4.1028	4.1028
	57.8967	4.1028	4.1028
	57.915	4.0972	4.0972
	57.9317	4.0915	4.0915
	57.9583	4.0801	4.0801
	57.97	4.0801	4.0801
	58.0233	4.0576	4.0576
	58.0283	4.0576	4.0576
	58.0483	4.052	4.052
	58.0583	4.0463	4.0463
	58.0667	4.0463	4.0463
	58.0767	4.0407	4.0407
	58.0967	4.0351	4.0351
	58.12	4.0296	4.0296
	58.1333	4.024	4.024
	58.15	4.0184	4.0184
	58.1733	4.3051
	58.2333	4.2872
	58.2433	4.2812	4.2812
	59.5933	3.8264	3.8264
	59.66	3.8053	3.8053
	59.7	3.7947	3.7947
	59.725	3.7842	3.7842
	60.0133	3.6961	3.6961
	60.1817	3.6452	3.6452
	60.2	3.6402	3.6402
	60.225	3.6301	3.6301
	60.235	3.6301	3.6301
	60.25	3.625	3.625
	60.2567	3.62	3.62
	60.2817	3.615	3.615
	60.3033	3.61	3.61
	60.3417	3.595	3.595
	60.3733	3.5851	3.5851
	60.3817	3.5851	3.5851
	60.3883	3.5801	3.5801
	60.3967	3.5801	3.5801
	60.4183	3.5751	3.5751
	60.4817	3.5554	3.5554
	60.6	3.521	3.521
	60.8867	3.4342	3.4342
	60.9033	3.4295	3.4295
	61.59	3.24	3.24
	61.9617	3.1427	3.1427
	63.3583	2.7972	2.7972
	63.415	2.7856	2.7856
	63.4767	2.7702	2.7702
	63.4867	2.7702	2.7702
	63.5467	2.7549
	64.21	2.6063	2.6063
	64.2383	2.5991	2.5991
	64.26	2.5955	2.5955
	66.1333	2.2226	2.2226
	67.6467	1.9593	1.9593
	67.7067	1.9484	1.9484
	67.7717	1.9377	1.9377
	67.9317	1.9137	1.9137
	68.0567	1.8926	1.8926
	68.0767	1.89	1.89
	68.085	1.89	1.89
	68.105	1.8847	1.8847
	68.1317	1.8821	1.8821
	68.1483	1.8795	1.8795
	68.1567	1.8769	1.8769
	68.1683	1.8769	1.8769
	68.1817	1.8743	1.8743
	68.2683	1.8614	1.8614
	68.2767	1.8588	1.8588
	68.3817	1.8434	1.8434
	68.4067	2.1361
	68.465	2.1272
	68.4967	2.1213	2.1213
	68.905	2.0491
	69.515	1.9494	1.9494
	69.605	1.9333	1.9333
	69.6233	1.9306	1.9306
	69.7833	1.9067	1.9067
	69.8217	1.8988	1.8988
	69.87	1.8935	1.8935
	70.09	1.8572	1.8572
	70.1083	1.8546	1.8546
	70.1183	1.8546	1.8546
	70.2067	1.8392	1.8392
	70.22	1.8367	1.8367
	70.29	1.8265	1.8265
	70.305	1.824	1.824
	70.3083	1.824	1.824
	70.36	1.8164	1.8164
	70.3783	1.8139	1.8139
	70.3833	1.8139	1.8139
	70.43	1.8064	1.8064
	70.4467	1.8039	1.8039
	70.5183	1.7939	1.7939
	70.545	1.789	1.789
	70.6133	1.7791	1.7791
	70.6217	1.7766	1.7766
	70.67	1.7717	1.7717
	70.69	1.7668	1.7668
	70.7083	1.7644	1.7644
	70.74	1.7595	1.7595
	70.785	1.7546	1.7546
	70.8033	1.7522	1.7522
	70.8167	1.7498	1.7498
	70.8317	1.7473	1.7473
	70.8733	1.7401	1.7401
	70.935	1.7329	1.7329
	70.9567	1.7281	1.7281
	70.97	1.7257	1.7257
	71.0517	1.7162	1.7162
	71.0683	1.7138	1.7138
	71.085	1.7114	1.7114
	71.125	1.7043	1.7043
	71.1867	1.6972	1.6972
	71.2617	1.6855	1.6855
	71.2883	1.6809	1.6809
	71.4317	1.6623	1.6623
	71.485	1.6555	1.6555
	71.52	1.6509	1.6509
	71.5283	1.6486	1.6486
	71.5483	1.6463	1.6463
	71.5667	1.644	1.644
	71.835	1.608	1.608
	71.86	1.9014
	71.9183	1.8936
	72.1683	1.8546	1.8546
	72.9517	1.7377	1.7377
	73.32	1.6856
	73.705	1.6305	1.6305
	73.7517	1.6259	1.6259
	73.79	1.6192	1.6192
	73.8167	1.617	1.617
	73.95	1.5991	1.5991
	73.97	1.5947	1.5947
	74.095	1.5793	1.5793
	74.1133	1.5772	1.5772
	74.1317	1.575	1.575
	74.1383	1.5728	1.5728
	74.4183	1.5383	1.5383
	74.435	1.5362	1.5362
	74.485	1.5298	1.5298
	74.515	1.5256	1.5256
	74.5333	1.5235	1.5235
	75.2783	1.4314	1.4314
	75.33	1.4255	1.4255
	75.3683	1.4216	1.4216
	75.9533	1.3543	1.3543
	83.7067	0.711	0.711
	83.765	0.7081	0.7081
	83.79	0.7061	0.7061
	83.8117	0.7051	0.7051

## Sheet: Supplementary Table and Figures
	Unit Dose (µmol/kg)	Inter-injection Intervals (minutes)
		FR1	FR50
	0.3	0.56 ± 0.04	0.75 ± 0.03
	0.5	1.01 ± 0.06	1.08 ± 0.06
	0.75	1.50 ± 0.06	1.65 ± 0.08
	1.5	2.8 ± 0.09	3.82 ± 0.11
	3	5.87 ± 0.12	7.63 ± 0.14
	Table S1: Inter-injection intervals during cocaine self-administration on FR1 and FR50 schedule at different unit doses. Values show the mean and standard error of the mean from the sessions where rats self-administered the maximum number of injections allowed at that cocaine unit dose on FR50 schedule.
					Figure S1: Number of injections (A), and number of lever presses (B), completed by rats within the first 45 minutes of starting cocaine self-administration on FR1 and FR50 schedule in a FR1/FR50 session for a unit dose (0.1, 0.3, 0.5, 0.75, 1.5 or 3 µmol/kg). Data points show Mean ± SEM from 5 rats. There were 3 sessions per rat.
